# Supplementary material for: Does adaptation to vertebrate codon usage relate to flavivirus emergence potential?
Source: PLoS One. 2018 Jan 31;13(1):e0191652. doi: 10.1371/journal.pone.0191652 (PMC5792106; doi:10.1371/journal.pone.0191652)
Supplement: S1 Dataset — The dataset is divided by the data used for each figure. In each tab, accession numbers and normalized CAI values are included. (XLSX) [file pone.0191652.s001.xlsx]

## Sheet: Fig 1
NAME	nCAI	Table	rCAI	eCAI
>gi|15149321|gb|AF395129.1| Tobacco mosaic virus isolate TMV-152, complete genome	0.996159	Hs-HKg	0.778	0.781
>gi|15149317|gb|AF395128.1| Tobacco mosaic virus isolate TMV-017, complete genome	0.994878	Hs-HKg	0.777	0.781
>gi|15149313|gb|AF395127.1| Tobacco mosaic virus isolate Fujian, complete genome	0.996159	Hs-HKg	0.778	0.781
>gi|5713134|gb|AF165190.1| Tobacco mosaic virus, complete genome	0.991037	Hs-HKg	0.774	0.781
>gi|371786069|emb|FR878069.1| Tobacco mosaic virus strain Ohio V, complete genome, genomic RNA	0.987196	Hs-HKg	0.771	0.781
>gi|675295479|gb|KF972436.1| Tobacco mosaic virus isolate Tor2-L3, complete genome	0.994878	Hs-HKg	0.777	0.781
>gi|675295473|gb|KF972435.1| Tobacco mosaic virus isolate Tor2-L2, complete genome	0.994878	Hs-HKg	0.777	0.781
>gi|675295467|gb|KF972434.1| Tobacco mosaic virus isolate Tor2-L1, complete genome	0.994878	Hs-HKg	0.777	0.781
>gi|675295461|gb|KF972433.1| Tobacco mosaic virus isolate Tor1-L3, complete genome	0.994878	Hs-HKg	0.777	0.781
>gi|675295455|gb|KF972432.1| Tobacco mosaic virus isolate Tor1-L2, complete genome	0.996159	Hs-HKg	0.778	0.781
>gi|675295449|gb|KF972431.1| Tobacco mosaic virus isolate Tor1-L1, complete genome	0.994878	Hs-HKg	0.777	0.781
>gi|675295443|gb|KF972430.1| Tobacco mosaic virus isolate WT-L3, complete genome	0.996159	Hs-HKg	0.778	0.781
>gi|675295437|gb|KF972429.1| Tobacco mosaic virus isolate WT-L2, complete genome	0.994878	Hs-HKg	0.777	0.781
>gi|675295431|gb|KF972428.1| Tobacco mosaic virus isolate WT-L1, complete genome	0.996159	Hs-HKg	0.778	0.781
>gi|675295425|gb|KF972427.1| Tobacco mosaic virus isolate Ancestor, complete genome	0.996159	Hs-HKg	0.778	0.781
>gi|569533867|gb|KF280646.1| Tobacco mosaic virus isolate TMV-WS06, complete genome	0.992318	Hs-HKg	0.775	0.781
>gi|388240153|emb|HE818417.1| Tobacco mosaic virus isolate Chuxiong-1, complete genome	0.994878	Hs-HKg	0.777	0.781
>gi|388240149|emb|HE818416.1| Tobacco mosaic virus isolate Fumeng, complete genome	0.993598	Hs-HKg	0.776	0.781
>gi|419066378|gb|JX993906.1| Tobacco mosaic virus isolate SXFQ, complete genome	0.996159	Hs-HKg	0.778	0.781
>gi|388240325|emb|HE818460.1| Tobacco mosaic virus isolate Guangyuan, complete genome	0.993598	Hs-HKg	0.776	0.781
>gi|388240321|emb|HE818459.1| Tobacco mosaic virus isolate Zhenfeng, complete genome	0.992318	Hs-HKg	0.775	0.781
>gi|388240309|emb|HE818456.1| Tobacco mosaic virus isolate Yihan-2, complete genome	0.987196	Hs-HKg	0.771	0.781
>gi|388240305|emb|HE818455.1| Tobacco mosaic virus isolate Yihan-1, complete genome	0.988476	Hs-HKg	0.772	0.781
>gi|388240301|emb|HE818454.1| Tobacco mosaic virus isolate Xuyong, complete genome	0.993598	Hs-HKg	0.776	0.781
>gi|388240297|emb|HE818453.1| Tobacco mosaic virus isolate Xunyang-2, complete genome	0.989757	Hs-HKg	0.773	0.781
>gi|388240293|emb|HE818452.1| Tobacco mosaic virus isolate Xunyang, complete genome	0.991037	Hs-HKg	0.774	0.781
>gi|388240289|emb|HE818451.1| Tobacco mosaic virus isolate Xingwen-2, complete genome	0.993598	Hs-HKg	0.776	0.781
>gi|388240285|emb|HE818450.1| Tobacco mosaic virus isolate Xingren-2, complete genome	0.993598	Hs-HKg	0.776	0.781
>gi|388240277|emb|HE818448.1| Tobacco mosaic virus isolate Xifeng, complete genome	0.992318	Hs-HKg	0.775	0.781
>gi|388240273|emb|HE818447.1| Tobacco mosaic virus isolate Wuxi, complete genome	0.987196	Hs-HKg	0.771	0.781
>gi|388240269|emb|HE818446.1| Tobacco mosaic virus isolate Wenxing, complete genome	0.993598	Hs-HKg	0.776	0.781
>gi|388240265|emb|HE818445.1| Tobacco mosaic virus isolate Tianzhu-2, complete genome	0.991037	Hs-HKg	0.774	0.781
>gi|388240261|emb|HE818444.1| Tobacco mosaic virus isolate Tianzhu-1, complete genome	0.993598	Hs-HKg	0.776	0.781
>gi|388240257|emb|HE818443.1| Tobacco mosaic virus isolate Jimo, complete genome	0.994878	Hs-HKg	0.777	0.781
>gi|388240253|emb|HE818442.1| Tobacco mosaic virus isolate Songtao-2, complete genome	0.992318	Hs-HKg	0.775	0.781
>gi|388240249|emb|HE818441.1| Tobacco mosaic virus isolate Songtao-1, complete genome	0.989757	Hs-HKg	0.773	0.781
>gi|388240245|emb|HE818440.1| Tobacco mosaic virus isolate Shaoxing, complete genome	0.997439	Hs-HKg	0.779	0.781
>gi|388240241|emb|HE818439.1| Tobacco mosaic virus isolate Pingtan-2, complete genome	0.992318	Hs-HKg	0.775	0.781
>gi|388240237|emb|HE818438.1| Tobacco mosaic virus isolate Pingtan-1, complete genome	0.992318	Hs-HKg	0.775	0.781
>gi|388240233|emb|HE818437.1| Tobacco mosaic virus isolate Mangshi-2, complete genome	0.991037	Hs-HKg	0.774	0.781
>gi|388240229|emb|HE818436.1| Tobacco mosaic virus isolate Mangshi-1, complete genome	0.989757	Hs-HKg	0.773	0.781
>gi|388240225|emb|HE818435.1| Tobacco mosaic virus isolate Ludian, complete genome	0.997439	Hs-HKg	0.779	0.781
>gi|388240221|emb|HE818434.1| Tobacco mosaic virus isolate Longlin-2, complete genome	0.993598	Hs-HKg	0.776	0.781
>gi|388240217|emb|HE818433.1| Tobacco mosaic virus isolate Longlin-1, complete genome	0.993598	Hs-HKg	0.776	0.781
>gi|388240213|emb|HE818432.1| Tobacco mosaic virus isolate Jianshi-2, complete genome	0.988476	Hs-HKg	0.772	0.781
>gi|388240209|emb|HE818431.1| Tobacco mosaic virus isolate Jianshi-1, complete genome	0.988476	Hs-HKg	0.772	0.781
>gi|388240201|emb|HE818429.1| Tobacco mosaic virus isolate Hongta-2, complete genome	0.994878	Hs-HKg	0.777	0.781
>gi|388240197|emb|HE818428.1| Tobacco mosaic virus isolate Hongta-1, complete genome	0.994878	Hs-HKg	0.777	0.781
>gi|388240193|emb|HE818427.1| Tobacco mosaic virus isolate Hejiang, complete genome	0.993598	Hs-HKg	0.776	0.781
>gi|388240185|emb|HE818425.1| Tobacco mosaic virus isolate Zigui, complete genome	0.989757	Hs-HKg	0.773	0.781
>gi|388240181|emb|HE818424.1| Tobacco mosaic virus isolate Fengjie-2, complete genome	0.994878	Hs-HKg	0.777	0.781
>gi|388240177|emb|HE818423.1| Tobacco mosaic virus isolate Fengjie-1, complete genome	0.993598	Hs-HKg	0.776	0.781
>gi|388240173|emb|HE818422.1| Tobacco mosaic virus isolate Fenggang-1, complete genome	0.993598	Hs-HKg	0.776	0.781
>gi|388240169|emb|HE818421.1| Tobacco mosaic virus isolate Fenggang-2, complete genome	0.993598	Hs-HKg	0.776	0.781
>gi|388240165|emb|HE818420.1| Tobacco mosaic virus isolate Fengcheng, complete genome	0.993598	Hs-HKg	0.776	0.781
>gi|388240161|emb|HE818419.1| Tobacco mosaic virus isolate Xiongfan-2, complete genome	0.992318	Hs-HKg	0.775	0.781
>gi|388240145|emb|HE818415.1| Tobacco mosaic virus isolate Binchuan, complete genome	0.993598	Hs-HKg	0.776	0.781
>gi|388240141|emb|HE818414.1| Tobacco mosaic virus isolate Bijie-2, complete genome	0.992318	Hs-HKg	0.775	0.781
>gi|388240137|emb|HE818413.1| Tobacco mosaic virus isolate Bijie, complete genome	0.992318	Hs-HKg	0.775	0.781
>gi|388240133|emb|HE818412.1| Tobacco mosaic virus isolate Beipiao, complete genome	0.992318	Hs-HKg	0.775	0.781
>gi|388240129|emb|HE818411.1| Tobacco mosaic virus isolate Changle-9, complete genome	0.989757	Hs-HKg	0.773	0.781
>gi|388240125|emb|HE818410.1| Tobacco mosaic virus isolate Chengjiang, complete genome	0.993598	Hs-HKg	0.776	0.781
>gi|348605458|gb|JF920727.1| Tobacco mosaic virus isolate Shanxi, complete genome	0.988476	Hs-HKg	0.772	0.781
>gi|62043|emb|X68110.1| Tobacco mosaic virus, complete genome	0.994878	Hs-HKg	0.777	0.781
>gi|161168454|dbj|AB369276.1| Tobacco mosaic virus genomic RNA, complete genome, strain: IM	0.993598	Hs-HKg	0.776	0.781
>gi|161168450|dbj|AB369275.1| Tobacco mosaic virus genomic RNA, complete genome, strain: pet	0.996159	Hs-HKg	0.778	0.781
>gi|126092559|gb|EF392659.1| Tobacco mosaic virus strain pet-TW readthrough	0.983355	Hs-HKg	0.768	0.781
>gi|4218527|emb|AJ011933.1| Tobacco mosaic virus genes encoding 126, 183, 30 kDa proteins and coat protein	0.994878	Hs-HKg	0.777	0.781
>gi|15149321|gb|AF395129.1| Tobacco mosaic virus isolate TMV-152, complete genome	1.04103	Tb-HKg	0.685	0.658
>gi|15149317|gb|AF395128.1| Tobacco mosaic virus isolate TMV-017, complete genome	1.03799	Tb-HKg	0.683	0.658
>gi|15149313|gb|AF395127.1| Tobacco mosaic virus isolate Fujian, complete genome	1.04255	Tb-HKg	0.686	0.658
>gi|5713134|gb|AF165190.1| Tobacco mosaic virus, complete genome	1.02888	Tb-HKg	0.677	0.658
>gi|371786069|emb|FR878069.1| Tobacco mosaic virus strain Ohio V, complete genome, genomic RNA	1.03951	Tb-HKg	0.684	0.658
>gi|675295479|gb|KF972436.1| Tobacco mosaic virus isolate Tor2-L3, complete genome	1.03343	Tb-HKg	0.68	0.658
>gi|675295473|gb|KF972435.1| Tobacco mosaic virus isolate Tor2-L2, complete genome	1.03495	Tb-HKg	0.681	0.658
>gi|675295467|gb|KF972434.1| Tobacco mosaic virus isolate Tor2-L1, complete genome	1.03343	Tb-HKg	0.68	0.658
>gi|675295461|gb|KF972433.1| Tobacco mosaic virus isolate Tor1-L3, complete genome	1.03495	Tb-HKg	0.681	0.658
>gi|675295455|gb|KF972432.1| Tobacco mosaic virus isolate Tor1-L2, complete genome	1.03495	Tb-HKg	0.681	0.658
>gi|675295449|gb|KF972431.1| Tobacco mosaic virus isolate Tor1-L1, complete genome	1.03495	Tb-HKg	0.681	0.658
>gi|675295443|gb|KF972430.1| Tobacco mosaic virus isolate WT-L3, complete genome	1.03343	Tb-HKg	0.68	0.658
>gi|675295437|gb|KF972429.1| Tobacco mosaic virus isolate WT-L2, complete genome	1.03343	Tb-HKg	0.68	0.658
>gi|675295431|gb|KF972428.1| Tobacco mosaic virus isolate WT-L1, complete genome	1.03495	Tb-HKg	0.681	0.658
>gi|675295425|gb|KF972427.1| Tobacco mosaic virus isolate Ancestor, complete genome	1.03495	Tb-HKg	0.681	0.658
>gi|569533867|gb|KF280646.1| Tobacco mosaic virus isolate TMV-WS06, complete genome	1.03799	Tb-HKg	0.683	0.658
>gi|388240153|emb|HE818417.1| Tobacco mosaic virus isolate Chuxiong-1, complete genome	1.04255	Tb-HKg	0.686	0.658
>gi|388240149|emb|HE818416.1| Tobacco mosaic virus isolate Fumeng, complete genome	1.04407	Tb-HKg	0.687	0.658
>gi|419066378|gb|JX993906.1| Tobacco mosaic virus isolate SXFQ, complete genome	1.0304	Tb-HKg	0.678	0.658
>gi|388240325|emb|HE818460.1| Tobacco mosaic virus isolate Guangyuan, complete genome	1.03799	Tb-HKg	0.683	0.658
>gi|388240321|emb|HE818459.1| Tobacco mosaic virus isolate Zhenfeng, complete genome	1.03647	Tb-HKg	0.682	0.658
>gi|388240309|emb|HE818456.1| Tobacco mosaic virus isolate Yihan-2, complete genome	1.03191	Tb-HKg	0.679	0.658
>gi|388240305|emb|HE818455.1| Tobacco mosaic virus isolate Yihan-1, complete genome	1.03191	Tb-HKg	0.679	0.658
>gi|388240301|emb|HE818454.1| Tobacco mosaic virus isolate Xuyong, complete genome	1.04255	Tb-HKg	0.686	0.658
>gi|388240297|emb|HE818453.1| Tobacco mosaic virus isolate Xunyang-2, complete genome	1.03495	Tb-HKg	0.681	0.658
>gi|388240293|emb|HE818452.1| Tobacco mosaic virus isolate Xunyang, complete genome	1.03343	Tb-HKg	0.68	0.658
>gi|388240289|emb|HE818451.1| Tobacco mosaic virus isolate Xingwen-2, complete genome	1.04255	Tb-HKg	0.686	0.658
>gi|388240285|emb|HE818450.1| Tobacco mosaic virus isolate Xingren-2, complete genome	1.04559	Tb-HKg	0.688	0.658
>gi|388240277|emb|HE818448.1| Tobacco mosaic virus isolate Xifeng, complete genome	1.03647	Tb-HKg	0.682	0.658
>gi|388240273|emb|HE818447.1| Tobacco mosaic virus isolate Wuxi, complete genome	1.03191	Tb-HKg	0.679	0.658
>gi|388240269|emb|HE818446.1| Tobacco mosaic virus isolate Wenxing, complete genome	1.04255	Tb-HKg	0.686	0.658
>gi|388240265|emb|HE818445.1| Tobacco mosaic virus isolate Tianzhu-2, complete genome	1.03647	Tb-HKg	0.682	0.658
>gi|388240261|emb|HE818444.1| Tobacco mosaic virus isolate Tianzhu-1, complete genome	1.04103	Tb-HKg	0.685	0.658
>gi|388240257|emb|HE818443.1| Tobacco mosaic virus isolate Jimo, complete genome	1.0304	Tb-HKg	0.678	0.658
>gi|388240253|emb|HE818442.1| Tobacco mosaic virus isolate Songtao-2, complete genome	1.04103	Tb-HKg	0.685	0.658
>gi|388240249|emb|HE818441.1| Tobacco mosaic virus isolate Songtao-1, complete genome	1.03799	Tb-HKg	0.683	0.658
>gi|388240245|emb|HE818440.1| Tobacco mosaic virus isolate Shaoxing, complete genome	1.05015	Tb-HKg	0.691	0.658
>gi|388240241|emb|HE818439.1| Tobacco mosaic virus isolate Pingtan-2, complete genome	1.03951	Tb-HKg	0.684	0.658
>gi|388240237|emb|HE818438.1| Tobacco mosaic virus isolate Pingtan-1, complete genome	1.03951	Tb-HKg	0.684	0.658
>gi|388240233|emb|HE818437.1| Tobacco mosaic virus isolate Mangshi-2, complete genome	1.03647	Tb-HKg	0.682	0.658
>gi|388240229|emb|HE818436.1| Tobacco mosaic virus isolate Mangshi-1, complete genome	1.03495	Tb-HKg	0.681	0.658
>gi|388240225|emb|HE818435.1| Tobacco mosaic virus isolate Ludian, complete genome	1.05015	Tb-HKg	0.691	0.658
>gi|388240221|emb|HE818434.1| Tobacco mosaic virus isolate Longlin-2, complete genome	1.04407	Tb-HKg	0.687	0.658
>gi|388240217|emb|HE818433.1| Tobacco mosaic virus isolate Longlin-1, complete genome	1.04255	Tb-HKg	0.686	0.658
>gi|388240213|emb|HE818432.1| Tobacco mosaic virus isolate Jianshi-2, complete genome	1.03343	Tb-HKg	0.68	0.658
>gi|388240209|emb|HE818431.1| Tobacco mosaic virus isolate Jianshi-1, complete genome	1.03343	Tb-HKg	0.68	0.658
>gi|388240201|emb|HE818429.1| Tobacco mosaic virus isolate Hongta-2, complete genome	1.04559	Tb-HKg	0.688	0.658
>gi|388240197|emb|HE818428.1| Tobacco mosaic virus isolate Hongta-1, complete genome	1.04559	Tb-HKg	0.688	0.658
>gi|388240193|emb|HE818427.1| Tobacco mosaic virus isolate Hejiang, complete genome	1.04255	Tb-HKg	0.686	0.658
>gi|388240185|emb|HE818425.1| Tobacco mosaic virus isolate Zigui, complete genome	1.03495	Tb-HKg	0.681	0.658
>gi|388240181|emb|HE818424.1| Tobacco mosaic virus isolate Fengjie-2, complete genome	1.03495	Tb-HKg	0.681	0.658
>gi|388240177|emb|HE818423.1| Tobacco mosaic virus isolate Fengjie-1, complete genome	1.03647	Tb-HKg	0.682	0.658
>gi|388240173|emb|HE818422.1| Tobacco mosaic virus isolate Fenggang-1, complete genome	1.03647	Tb-HKg	0.682	0.658
>gi|388240169|emb|HE818421.1| Tobacco mosaic virus isolate Fenggang-2, complete genome	1.03495	Tb-HKg	0.681	0.658
>gi|388240165|emb|HE818420.1| Tobacco mosaic virus isolate Fengcheng, complete genome	1.03647	Tb-HKg	0.682	0.658
>gi|388240161|emb|HE818419.1| Tobacco mosaic virus isolate Xiongfan-2, complete genome	1.03495	Tb-HKg	0.681	0.658
>gi|388240145|emb|HE818415.1| Tobacco mosaic virus isolate Binchuan, complete genome	1.03951	Tb-HKg	0.684	0.658
>gi|388240141|emb|HE818414.1| Tobacco mosaic virus isolate Bijie-2, complete genome	1.04103	Tb-HKg	0.685	0.658
>gi|388240137|emb|HE818413.1| Tobacco mosaic virus isolate Bijie, complete genome	1.04255	Tb-HKg	0.686	0.658
>gi|388240133|emb|HE818412.1| Tobacco mosaic virus isolate Beipiao, complete genome	1.03647	Tb-HKg	0.682	0.658
>gi|388240129|emb|HE818411.1| Tobacco mosaic virus isolate Changle-9, complete genome	1.03495	Tb-HKg	0.681	0.658
>gi|388240125|emb|HE818410.1| Tobacco mosaic virus isolate Chengjiang, complete genome	1.04559	Tb-HKg	0.688	0.658
>gi|348605458|gb|JF920727.1| Tobacco mosaic virus isolate Shanxi, complete genome	1.03495	Tb-HKg	0.681	0.658
>gi|62043|emb|X68110.1| Tobacco mosaic virus, complete genome	1.03191	Tb-HKg	0.679	0.658
>gi|161168454|dbj|AB369276.1| Tobacco mosaic virus genomic RNA, complete genome, strain: IM	1.02736	Tb-HKg	0.676	0.658
>gi|161168450|dbj|AB369275.1| Tobacco mosaic virus genomic RNA, complete genome, strain: pet	1.04103	Tb-HKg	0.685	0.658
>gi|126092559|gb|EF392659.1| Tobacco mosaic virus strain pet-TW readthrough protein	1.0304	Tb-HKg	0.678	0.658
>gi|4218527|emb|AJ011933.1| Tobacco mosaic virus genes encoding 126, 183, 30 kDa proteins and coat protein	1.0304	Tb-HKg	0.678	0.658
>gi|15149321|gb|AF395129.1| Tobacco mosaic virus isolate TMV-152, complete genome	0.984021	Hs-Igg	0.739	0.751
>gi|15149317|gb|AF395128.1| Tobacco mosaic virus isolate TMV-017, complete genome	0.98269	Hs-Igg	0.738	0.751
>gi|15149313|gb|AF395127.1| Tobacco mosaic virus isolate Fujian, complete genome	0.984021	Hs-Igg	0.739	0.751
>gi|5713134|gb|AF165190.1| Tobacco mosaic virus, complete genome	0.977364	Hs-Igg	0.734	0.751
>gi|371786069|emb|FR878069.1| Tobacco mosaic virus strain Ohio V, complete genome, genomic RNA	0.978695	Hs-Igg	0.735	0.751
>gi|675295479|gb|KF972436.1| Tobacco mosaic virus isolate Tor2-L3, complete genome	0.98269	Hs-Igg	0.738	0.751
>gi|675295473|gb|KF972435.1| Tobacco mosaic virus isolate Tor2-L2, complete genome	0.98269	Hs-Igg	0.738	0.751
>gi|675295467|gb|KF972434.1| Tobacco mosaic virus isolate Tor2-L1, complete genome	0.981358	Hs-Igg	0.737	0.751
>gi|675295461|gb|KF972433.1| Tobacco mosaic virus isolate Tor1-L3, complete genome	0.98269	Hs-Igg	0.738	0.751
>gi|675295455|gb|KF972432.1| Tobacco mosaic virus isolate Tor1-L2, complete genome	0.98269	Hs-Igg	0.738	0.751
>gi|675295449|gb|KF972431.1| Tobacco mosaic virus isolate Tor1-L1, complete genome	0.98269	Hs-Igg	0.738	0.751
>gi|675295443|gb|KF972430.1| Tobacco mosaic virus isolate WT-L3, complete genome	0.98269	Hs-Igg	0.738	0.751
>gi|675295437|gb|KF972429.1| Tobacco mosaic virus isolate WT-L2, complete genome	0.981358	Hs-Igg	0.737	0.751
>gi|675295431|gb|KF972428.1| Tobacco mosaic virus isolate WT-L1, complete genome	0.98269	Hs-Igg	0.738	0.751
>gi|675295425|gb|KF972427.1| Tobacco mosaic virus isolate Ancestor, complete genome	0.98269	Hs-Igg	0.738	0.751
>gi|569533867|gb|KF280646.1| Tobacco mosaic virus isolate TMV-WS06, complete genome	0.980027	Hs-Igg	0.736	0.751
>gi|388240153|emb|HE818417.1| Tobacco mosaic virus isolate Chuxiong-1, complete genome	0.981358	Hs-Igg	0.737	0.751
>gi|388240149|emb|HE818416.1| Tobacco mosaic virus isolate Fumeng, complete genome	0.98269	Hs-Igg	0.738	0.751
>gi|419066378|gb|JX993906.1| Tobacco mosaic virus isolate SXFQ, complete genome	0.984021	Hs-Igg	0.739	0.751
>gi|388240325|emb|HE818460.1| Tobacco mosaic virus isolate Guangyuan, complete genome	0.981358	Hs-Igg	0.737	0.751
>gi|388240321|emb|HE818459.1| Tobacco mosaic virus isolate Zhenfeng, complete genome	0.981358	Hs-Igg	0.737	0.751
>gi|388240309|emb|HE818456.1| Tobacco mosaic virus isolate Yihan-2, complete genome	0.976032	Hs-Igg	0.733	0.751
>gi|388240305|emb|HE818455.1| Tobacco mosaic virus isolate Yihan-1, complete genome	0.977364	Hs-Igg	0.734	0.751
>gi|388240301|emb|HE818454.1| Tobacco mosaic virus isolate Xuyong, complete genome	0.98269	Hs-Igg	0.738	0.751
>gi|388240297|emb|HE818453.1| Tobacco mosaic virus isolate Xunyang-2, complete genome	0.977364	Hs-Igg	0.734	0.751
>gi|388240293|emb|HE818452.1| Tobacco mosaic virus isolate Xunyang, complete genome	0.980027	Hs-Igg	0.736	0.751
>gi|388240289|emb|HE818451.1| Tobacco mosaic virus isolate Xingwen-2, complete genome	0.98269	Hs-Igg	0.738	0.751
>gi|388240285|emb|HE818450.1| Tobacco mosaic virus isolate Xingren-2, complete genome	0.980027	Hs-Igg	0.736	0.751
>gi|388240277|emb|HE818448.1| Tobacco mosaic virus isolate Xifeng, complete genome	0.980027	Hs-Igg	0.736	0.751
>gi|388240273|emb|HE818447.1| Tobacco mosaic virus isolate Wuxi, complete genome	0.9747	Hs-Igg	0.732	0.751
>gi|388240269|emb|HE818446.1| Tobacco mosaic virus isolate Wenxing, complete genome	0.98269	Hs-Igg	0.738	0.751
>gi|388240265|emb|HE818445.1| Tobacco mosaic virus isolate Tianzhu-2, complete genome	0.978695	Hs-Igg	0.735	0.751
>gi|388240261|emb|HE818444.1| Tobacco mosaic virus isolate Tianzhu-1, complete genome	0.981358	Hs-Igg	0.737	0.751
>gi|388240257|emb|HE818443.1| Tobacco mosaic virus isolate Jimo, complete genome	0.981358	Hs-Igg	0.737	0.751
>gi|388240253|emb|HE818442.1| Tobacco mosaic virus isolate Songtao-2, complete genome	0.981358	Hs-Igg	0.737	0.751
>gi|388240249|emb|HE818441.1| Tobacco mosaic virus isolate Songtao-1, complete genome	0.978695	Hs-Igg	0.735	0.751
>gi|388240245|emb|HE818440.1| Tobacco mosaic virus isolate Shaoxing, complete genome	0.985353	Hs-Igg	0.74	0.751
>gi|388240241|emb|HE818439.1| Tobacco mosaic virus isolate Pingtan-2, complete genome	0.981358	Hs-Igg	0.737	0.751
>gi|388240237|emb|HE818438.1| Tobacco mosaic virus isolate Pingtan-1, complete genome	0.981358	Hs-Igg	0.737	0.751
>gi|388240233|emb|HE818437.1| Tobacco mosaic virus isolate Mangshi-2, complete genome	0.978695	Hs-Igg	0.735	0.751
>gi|388240229|emb|HE818436.1| Tobacco mosaic virus isolate Mangshi-1, complete genome	0.976032	Hs-Igg	0.733	0.751
>gi|388240225|emb|HE818435.1| Tobacco mosaic virus isolate Ludian, complete genome	0.986684	Hs-Igg	0.741	0.751
>gi|388240221|emb|HE818434.1| Tobacco mosaic virus isolate Longlin-2, complete genome	0.981358	Hs-Igg	0.737	0.751
>gi|388240217|emb|HE818433.1| Tobacco mosaic virus isolate Longlin-1, complete genome	0.981358	Hs-Igg	0.737	0.751
>gi|388240213|emb|HE818432.1| Tobacco mosaic virus isolate Jianshi-2, complete genome	0.977364	Hs-Igg	0.734	0.751
>gi|388240209|emb|HE818431.1| Tobacco mosaic virus isolate Jianshi-1, complete genome	0.977364	Hs-Igg	0.734	0.751
>gi|388240201|emb|HE818429.1| Tobacco mosaic virus isolate Hongta-2, complete genome	0.98269	Hs-Igg	0.738	0.751
>gi|388240197|emb|HE818428.1| Tobacco mosaic virus isolate Hongta-1, complete genome	0.98269	Hs-Igg	0.738	0.751
>gi|388240193|emb|HE818427.1| Tobacco mosaic virus isolate Hejiang, complete genome	0.98269	Hs-Igg	0.738	0.751
>gi|388240185|emb|HE818425.1| Tobacco mosaic virus isolate Zigui, complete genome	0.978695	Hs-Igg	0.735	0.751
>gi|388240181|emb|HE818424.1| Tobacco mosaic virus isolate Fengjie-2, complete genome	0.98269	Hs-Igg	0.738	0.751
>gi|388240177|emb|HE818423.1| Tobacco mosaic virus isolate Fengjie-1, complete genome	0.98269	Hs-Igg	0.738	0.751
>gi|388240173|emb|HE818422.1| Tobacco mosaic virus isolate Fenggang-1, complete genome	0.981358	Hs-Igg	0.737	0.751
>gi|388240169|emb|HE818421.1| Tobacco mosaic virus isolate Fenggang-2, complete genome	0.981358	Hs-Igg	0.737	0.751
>gi|388240165|emb|HE818420.1| Tobacco mosaic virus isolate Fengcheng, complete genome	0.98269	Hs-Igg	0.738	0.751
>gi|388240161|emb|HE818419.1| Tobacco mosaic virus isolate Xiongfan-2, complete genome	0.978695	Hs-Igg	0.735	0.751
>gi|388240145|emb|HE818415.1| Tobacco mosaic virus isolate Binchuan, complete genome	0.981358	Hs-Igg	0.737	0.751
>gi|388240141|emb|HE818414.1| Tobacco mosaic virus isolate Bijie-2, complete genome	0.980027	Hs-Igg	0.736	0.751
>gi|388240137|emb|HE818413.1| Tobacco mosaic virus isolate Bijie, complete genome	0.980027	Hs-Igg	0.736	0.751
>gi|388240133|emb|HE818412.1| Tobacco mosaic virus isolate Beipiao, complete genome	0.980027	Hs-Igg	0.736	0.751
>gi|388240129|emb|HE818411.1| Tobacco mosaic virus isolate Changle-9, complete genome	0.976032	Hs-Igg	0.733	0.751
>gi|388240125|emb|HE818410.1| Tobacco mosaic virus isolate Chengjiang, complete genome	0.980027	Hs-Igg	0.736	0.751
>gi|348605458|gb|JF920727.1| Tobacco mosaic virus isolate Shanxi, complete genome	0.9747	Hs-Igg	0.732	0.751
>gi|62043|emb|X68110.1| Tobacco mosaic virus, complete genome	0.98269	Hs-Igg	0.738	0.751
>gi|161168454|dbj|AB369276.1| Tobacco mosaic virus genomic RNA, complete genome, strain: IM	0.980027	Hs-Igg	0.736	0.751
>gi|161168450|dbj|AB369275.1| Tobacco mosaic virus genomic RNA, complete genome, strain: pet	0.984021	Hs-Igg	0.739	0.751
>gi|126092559|gb|EF392659.1| Tobacco mosaic virus strain pet-TW readthrough protein	0.976032	Hs-Igg	0.733	0.751
>gi|4218527|emb|AJ011933.1| Tobacco mosaic virus genes encoding 126, 183, 30 kDa proteins and coat protein	0.981358	Hs-Igg	0.737	0.751

## Sheet: Fig 2
NAME	Host	nCAI	Table	rCAI	eCAI
NJLV_25008_KF917538_c	Culex	1.00455	CAI-Culex	0.663	0.66
BSQV_NC_009026_c	Culex	1.00599	CAI-Culex	0.672	0.668
IGUV_NC_009027_c	Culex	1.01929	CAI-Culex	0.687	0.674
AROAV_Macaray_01809_KF917535_c	Culex	1.01051	CAI-Culex	0.673	0.666
YAOV_Dak_Ar_Y276_EU082199_c	Culex	1.03898	CAI-Culex	0.693	0.667
WNV_Rabensburg_97_103_AY765264_c	Culex	1.04204	CAI-Culex	0.694	0.666
WNV_goshaWk_Hungary_04_DQ116961_c	Culex	1.04036	CAI-Culex	0.696	0.669
WNV_ArB3573_82_DQ318020_c	Culex	1.04505	CAI-Culex	0.696	0.666
WNV_385_99_AY842931_c	Culex	1.05422	CAI-Culex	0.7	0.664
KUNV_D00246_c	Culex	1.02836	CAI-Culex	0.689	0.67
WNV_804994_DQ256376_c	Culex	1.03116	CAI-Culex	0.695	0.674
KOUV_Dak_Ar_D5443_EU082200_c	Culex	1.03609	CAI-Culex	0.689	0.665
WNV_LEIV_Krnd88_190_AY277251_c	Culex	1.0131	CAI-Culex	0.696	0.687
USUV_Vienna_2001_AY453411_c	Culex	1.02537	CAI-Culex	0.687	0.67
MVEV_NC_000943_c	Culex	1.02599	CAI-Culex	0.671	0.654
ALFV_AY898809_c	Culex	1.00751	CAI-Culex	0.671	0.666
JEV_NC_001437_c	Culex	1.01339	CAI-Culex	0.681	0.672
CPCV_BeAn_3276000_KF917536_c	Culex	1.00451	CAI-Culex	0.668	0.665
SLEV_MSI_7_DQ359217_c	Culex	1.04697	CAI-Culex	0.691	0.66
ROCV_AY632542_c	Culex	1.0177	CAI-Culex	0.69	0.678
ILHV_AY632539_c	Culex	1.02671	CAI-Culex	0.692	0.674
TMUV_MM_1775_JX477685_c	Culex	1.01218	CAI-Culex	0.665	0.657
STWV_Original_JX477686_c	Culex	1.0197	CAI-Culex	0.673	0.66
Layer_flavivirus_CJD05_JF926699_c	Culex	1.02141	CAI-Culex	0.668	0.654
DEDSV_BYD_1_JF312912_c	Culex	1.0245	CAI-Culex	0.669	0.653
NTAV_Original_KF917539_c	Culex	1.01843	CAI-Culex	0.663	0.651
ITV_ME_30502_KF917537_c	Culex	1.02276	CAI-Culex	0.674	0.659
BAGV_AY632545_c	Culex	1.01952	CAI-Culex	0.679	0.666
STRV_C338_KF917540_c	Culex	1.03625	CAI-Culex	0.686	0.662
KOKV_NC_009029_c	Culex	1.03799	CAI-Culex	0.683	0.658
NMV_CY1014_KC788512_c	Culex	0.998494	CAI-Culex	0.663	0.664
DENV4_ThD4_0087_77_AY618991_A	Aedes_1	1.00467	CAI-Culex	0.646	0.643
DENV3_Sleman_78_AY648961_A	Aedes_1	0.979845	CAI-Culex	0.632	0.645
DENV3_BID_V1014_EU482458_A	Aedes_1	0.992175	CAI-Culex	0.634	0.639
DENV1_BID_V2615_GQ199877_A	Aedes_1	1.00156	CAI-Culex	0.641	0.64
DENV1_BID_V828_EU482822_A	Aedes_1	1.00791	CAI-Culex	0.637	0.632
DENV2_BID_V4637_JX079694_A	Aedes_1	1.00473	CAI-Culex	0.637	0.634
DENV2_ArD20761_EF105385_A	Aedes_1	0.995305	CAI-Culex	0.636	0.639
ZIKV_RGN_KU527068_A	Aedes_1	1.01488	CAI-Culex	0.682	0.672
ZIKV_MR_766_DQ859059_A	Aedes_1	1.03017	CAI-Culex	0.683	0.663
SOPV_DQ859064_A	Aedes_1	1.03418	CAI-Culex	0.696	0.673
KEDV_DQ859061_A	Aedes_1	1.02504	CAI-Culex	0.696	0.679
LAMV_FJ606789_I	Insect_1	1.01832	CAI-Culex	0.667	0.655
Chaoyang_virus_Deming_FJ883471_I	Insect_1	1.02144	CAI-Culex	0.667	0.653
ILOV_M0724_KC692067_I	Insect_1	1.0093	CAI-Culex	0.651	0.645
Donggang_virus_DG0909_NC_016997_I	Insect_1	1.0138	CAI-Culex	0.661	0.652
Barkedji_virus_ArD86177_EU078325_I	Insect_1	1.0253	CAI-Culex	0.689	0.672
YKV_NC_005039_T	Unknown_2	1.00617	CAI-Culex	0.652	0.648
SOKV_LEIV_400K_KF917541_T	Unknown_2	1.01028	CAI-Culex	0.688	0.681
ENTV_AY632537_T	Unknown_2	1.02102	CAI-Culex	0.68	0.666
YFV_Trinidad_79A_AF094612_A	Aedes_2	1.01796	CAI-Culex	0.68	0.668
YFV_85_82H_Ivory_Coast_U54798_A	Aedes_2	1.02999	CAI-Culex	0.687	0.667
YFV_BeH463676_JF912184_A	Aedes_2	1.02695	CAI-Culex	0.686	0.668
YFV_Angola71_AY968064_A	Aedes_2	1.0121	CAI-Culex	0.669	0.661
WESSV_DQ859058_A	Aedes_2	1.03571	CAI-Culex	0.667	0.644
SEPV_DQ859063_A	Aedes_2	1.00917	CAI-Culex	0.66	0.654
UGSV_DQ859065_A	Aedes_2	1.01708	CAI-Culex	0.655	0.644
BANV_DQ859056_A	Aedes_2	1.03598	CAI-Culex	0.691	0.667
SABV_DQ859062_A	Aedes_2	1.02632	CAI-Culex	0.663	0.646
POTV_DQ859067_A	Aedes_2	1.02937	CAI-Culex	0.666	0.647
JUGV_DQ859066_A	Aedes_2	1.0124	CAI-Culex	0.653	0.645
DOUV_DQ859057_A	Aedes_2	1.00615	CAI-Culex	0.654	0.65
EHV_DQ859060_A	Aedes_2	1.0387	CAI-Culex	0.671	0.646
TYUV_DQ235148_T	Tick	1.02059	CAI-Culex	0.694	0.68
SREV_DQ235150_T	Tick	1.00732	CAI-Culex	0.688	0.683
MEAV_DQ235144_T	Tick	1.01898	CAI-Culex	0.698	0.685
TSEV_DQ235151_T	Tick	1.02471	CAI-Culex	0.705	0.688
GGEV_DQ235153_T	Tick	1.01302	CAI-Culex	0.7	0.691
TBEV_Vasilchenko_AF069066_T	Tick	1.04277	CAI-Culex	0.707	0.678
TBEV_Sofjin_HO_AB062064_T	Tick	1.03367	CAI-Culex	0.706	0.683
TBEV_Hypr_U39292_T	Tick	1.03976	CAI-Culex	0.706	0.679
SSEV_DQ235152_T	Tick	1.0246	CAI-Culex	0.708	0.691
LIV_NC_001809_T	Tick	1.02628	CAI-Culex	0.703	0.685
OHFV_Bogolubovka_AY323489_T	Tick	1.01909	CAI-Culex	0.694	0.681
LGTV_NC_003690_T	Tick	1.01601	CAI-Culex	0.698	0.687
KFDV_AY323490_T	Tick	1.03264	CAI-Culex	0.696	0.674
AHFV_NC_004355_T	Tick	1.01322	CAI-Culex	0.69	0.681
POWN_NC_003687_T	Tick	1.02353	CAI-Culex	0.696	0.68
DTV_AF311056_T	Tick	1.04054	CAI-Culex	0.693	0.666
GGYV_DQ235145_T	Tick	1.03469	CAI-Culex	0.686	0.663
KSIV_DQ235147_T	Tick	1.03959	CAI-Culex	0.709	0.682
RFV_DQ235149_T	Tick	1.03235	CAI-Culex	0.702	0.68
KADV_DQ235146_T	Tick	1.00736	CAI-Culex	0.684	0.679
RBV_AF144692_N	Unknown_1	1.03514	CAI-Culex	0.648	0.626
MMLV_AJ299445_N	Unknown_1	1.02703	CAI-Culex	0.646	0.629
BCV_P70_1459_KJ469370_N	Unknown_1	1.0312	CAI-Culex	0.661	0.641
MODV_AJ242984_N	Unknown_1	1.03307	CAI-Culex	0.656	0.635
JUTV_JG_128_KJ469371_N	Unknown_1	1.03465	CAI-Culex	0.657	0.635
APOIV_AF160193_N	Unknown_1	1.02752	CAI-Culex	0.672	0.654
QBV_VN180_FJ644291_I	Insect_2	1.04265	CAI-Culex	0.709	0.68
Cx_theileri_Flv_153_HE574573_I	Insect_2	1.06038	CAI-Culex	0.72	0.679
CxFV_Uganda08_GQ165808_I	Insect_2	1.05263	CAI-Culex	0.72	0.684
CxFV_Tokyo_NC_008604_I	Insect_2	1.06342	CAI-Culex	0.721	0.678
CxFV_HOU24518_FJ502995_I	Insect_2	1.04335	CAI-Culex	0.722	0.692
PVC_56_KC505248_I	Insect_2	1.04856	CAI-Culex	0.691	0.659
NAKY_uganda08_GQ165809_I	Insect_2	1.039	CAI-Culex	0.666	0.641
KRV_SR82_AY149905_I	Insect_2	1.03328	CAI-Culex	0.683	0.661
Aedes_flavivirus_AB488408_I	Insect_2	1.00904	CAI-Culex	0.67	0.664
CFAV_NC_001564_I	Insect_2	1.01794	CAI-Culex	0.681	0.669
HANKV_JQ268258_I	Insect_2	1.04288	CAI-Culex	0.681	0.653
NJLV_25008_KF917538_c	Culex	1.01547	CAI-Aedes	0.722	0.711
BSQV_NC_009026_c	Culex	1.02394	CAI-Aedes	0.727	0.71
IGUV_NC_009027_c	Culex	1.03208	CAI-Aedes	0.74	0.717
AROAV_Macaray_01809_KF917535_c	Culex	1.02817	CAI-Aedes	0.73	0.71
YAOV_Dak_Ar_Y276_EU082199_c	Culex	1.05078	CAI-Aedes	0.745	0.709
WNV_Rabensburg_97_103_AY765264_c	Culex	1.04641	CAI-Aedes	0.744	0.711
WNV_goshaWk_Hungary_04_DQ116961_c	Culex	1.04494	CAI-Aedes	0.744	0.712
WNV_ArB3573_82_DQ318020_c	Culex	1.04628	CAI-Aedes	0.746	0.713
WNV_385_99_AY842931_c	Culex	1.04318	CAI-Aedes	0.749	0.718
KUNV_D00246_c	Culex	1.02933	CAI-Aedes	0.737	0.716
WNV_804994_DQ256376_c	Culex	1.02639	CAI-Aedes	0.739	0.72
KOUV_Dak_Ar_D5443_EU082200_c	Culex	1.04348	CAI-Aedes	0.744	0.713
WNV_LEIV_Krnd88_190_AY277251_c	Culex	1.02213	CAI-Aedes	0.739	0.723
USUV_Vienna_2001_AY453411_c	Culex	1.03511	CAI-Aedes	0.737	0.712
MVEV_NC_000943_c	Culex	1.02975	CAI-Aedes	0.727	0.706
ALFV_AY898809_c	Culex	1.01975	CAI-Aedes	0.723	0.709
JEV_NC_001437_c	Culex	1.02381	CAI-Aedes	0.731	0.714
CPCV_BeAn_3276000_KF917536_c	Culex	1.01543	CAI-Aedes	0.724	0.713
SLEV_MSI_7_DQ359217_c	Culex	1.04513	CAI-Aedes	0.741	0.709
ROCV_AY632542_c	Culex	1.02219	CAI-Aedes	0.737	0.721
ILHV_AY632539_c	Culex	1.03203	CAI-Aedes	0.741	0.718
TMUV_MM_1775_JX477685_c	Culex	1.00842	CAI-Aedes	0.719	0.713
STWV_Original_JX477686_c	Culex	1.02113	CAI-Aedes	0.725	0.71
Layer_flavivirus_CJD05_JF926699_c	Culex	1.02703	CAI-Aedes	0.722	0.703
DEDSV_BYD_1_JF312912_c	Culex	1.02408	CAI-Aedes	0.723	0.706
NTAV_Original_KF917539_c	Culex	1.01551	CAI-Aedes	0.72	0.709
ITV_ME_30502_KF917537_c	Culex	1.02394	CAI-Aedes	0.727	0.71
BAGV_AY632545_c	Culex	1.02954	CAI-Aedes	0.732	0.711
STRV_C338_KF917540_c	Culex	1.0338	CAI-Aedes	0.734	0.71
KOKV_NC_009029_c	Culex	1.02525	CAI-Aedes	0.731	0.713
NMV_CY1014_KC788512_c	Culex	1.0014	CAI-Aedes	0.717	0.716
DENV4_ThD4_0087_77_AY618991_A	Aedes_1	1.0202	CAI-Aedes	0.707	0.693
DENV3_Sleman_78_AY648961_A	Aedes_1	0.992877	CAI-Aedes	0.697	0.702
DENV3_BID_V1014_EU482458_A	Aedes_1	1.00576	CAI-Aedes	0.699	0.695
DENV1_BID_V2615_GQ199877_A	Aedes_1	1.01732	CAI-Aedes	0.705	0.693
DENV1_BID_V828_EU482822_A	Aedes_1	1.00861	CAI-Aedes	0.703	0.697
DENV2_BID_V4637_JX079694_A	Aedes_1	1.01873	CAI-Aedes	0.707	0.694
DENV2_ArD20761_EF105385_A	Aedes_1	1.00862	CAI-Aedes	0.702	0.696
ZIKV_RGN_KU527068_A	Aedes_1	1.02101	CAI-Aedes	0.729	0.714
ZIKV_MR_766_DQ859059_A	Aedes_1	1.03103	CAI-Aedes	0.731	0.709
SOPV_DQ859064_A	Aedes_1	1.02905	CAI-Aedes	0.744	0.723
KEDV_DQ859061_A	Aedes_1	1.03056	CAI-Aedes	0.742	0.72
LAMV_FJ606789_I	Insect_1	1.02266	CAI-Aedes	0.722	0.706
Chaoyang_virus_Deming_FJ883471_I	Insect_1	1.0373	CAI-Aedes	0.723	0.697
ILOV_M0724_KC692067_I	Insect_1	1.00567	CAI-Aedes	0.709	0.705
Donggang_virus_DG0909_NC_016997_I	Insect_1	1.01991	CAI-Aedes	0.717	0.703
Barkedji_virus_ArD86177_EU078325_I	Insect_1	1.03226	CAI-Aedes	0.736	0.713
YKV_NC_005039_T	Unknown_2	1.01422	CAI-Aedes	0.713	0.703
SOKV_LEIV_400K_KF917541_T	Unknown_2	1.01524	CAI-Aedes	0.733	0.722
ENTV_AY632537_T	Unknown_2	1.00968	CAI-Aedes	0.73	0.723
YFV_Trinidad_79A_AF094612_A	Aedes_2	1.02098	CAI-Aedes	0.73	0.715
YFV_85_82H_Ivory_Coast_U54798_A	Aedes_2	1.03657	CAI-Aedes	0.737	0.711
YFV_BeH463676_JF912184_A	Aedes_2	1.03819	CAI-Aedes	0.734	0.707
YFV_Angola71_AY968064_A	Aedes_2	1.01266	CAI-Aedes	0.72	0.711
WESSV_DQ859058_A	Aedes_2	1.03272	CAI-Aedes	0.726	0.703
SEPV_DQ859063_A	Aedes_2	1.01983	CAI-Aedes	0.72	0.706
UGSV_DQ859065_A	Aedes_2	1.01854	CAI-Aedes	0.714	0.701
BANV_DQ859056_A	Aedes_2	1.03631	CAI-Aedes	0.742	0.716
SABV_DQ859062_A	Aedes_2	1.03134	CAI-Aedes	0.724	0.702
POTV_DQ859067_A	Aedes_2	1.03709	CAI-Aedes	0.727	0.701
JUGV_DQ859066_A	Aedes_2	1.01569	CAI-Aedes	0.712	0.701
DOUV_DQ859057_A	Aedes_2	1.0128	CAI-Aedes	0.712	0.703
EHV_DQ859060_A	Aedes_2	1.03561	CAI-Aedes	0.727	0.702
TYUV_DQ235148_T	Tick	1.02213	CAI-Aedes	0.739	0.723
SREV_DQ235150_T	Tick	1.00975	CAI-Aedes	0.725	0.718
MEAV_DQ235144_T	Tick	1.01241	CAI-Aedes	0.734	0.725
TSEV_DQ235151_T	Tick	1.02486	CAI-Aedes	0.742	0.724
GGEV_DQ235153_T	Tick	1.01934	CAI-Aedes	0.738	0.724
TBEV_Vasilchenko_AF069066_T	Tick	1.02332	CAI-Aedes	0.746	0.729
TBEV_Sofjin_HO_AB062064_T	Tick	1.03606	CAI-Aedes	0.747	0.721
TBEV_Hypr_U39292_T	Tick	1.03329	CAI-Aedes	0.745	0.721
SSEV_DQ235152_T	Tick	1.02909	CAI-Aedes	0.743	0.722
LIV_NC_001809_T	Tick	1.02204	CAI-Aedes	0.742	0.726
OHFV_Bogolubovka_AY323489_T	Tick	1.02778	CAI-Aedes	0.74	0.72
LGTV_NC_003690_T	Tick	1.03068	CAI-Aedes	0.739	0.717
KFDV_AY323490_T	Tick	1.01376	CAI-Aedes	0.737	0.727
AHFV_NC_004355_T	Tick	1.01798	CAI-Aedes	0.736	0.723
POWN_NC_003687_T	Tick	1.03497	CAI-Aedes	0.74	0.715
DTV_AF311056_T	Tick	1.02646	CAI-Aedes	0.737	0.718
GGYV_DQ235145_T	Tick	1.02381	CAI-Aedes	0.731	0.714
KSIV_DQ235147_T	Tick	1.03181	CAI-Aedes	0.746	0.723
RFV_DQ235149_T	Tick	1.02216	CAI-Aedes	0.738	0.722
KADV_DQ235146_T	Tick	1.02384	CAI-Aedes	0.73	0.713
RBV_AF144692_N	Unknown_1	1.04552	CAI-Aedes	0.712	0.681
MMLV_AJ299445_N	Unknown_1	1.02903	CAI-Aedes	0.709	0.689
BCV_P70_1459_KJ469370_N	Unknown_1	1.0317	CAI-Aedes	0.716	0.694
MODV_AJ242984_N	Unknown_1	1.03175	CAI-Aedes	0.715	0.693
JUTV_JG_128_KJ469371_N	Unknown_1	1.03035	CAI-Aedes	0.713	0.692
APOIV_AF160193_N	Unknown_1	1.02398	CAI-Aedes	0.726	0.709
QBV_VN180_FJ644291_I	Insect_2	1.04306	CAI-Aedes	0.751	0.72
Cx_theileri_Flv_153_HE574573_I	Insect_2	1.05989	CAI-Aedes	0.761	0.718
CxFV_Uganda08_GQ165808_I	Insect_2	1.03729	CAI-Aedes	0.751	0.724
CxFV_Tokyo_NC_008604_I	Insect_2	1.03297	CAI-Aedes	0.752	0.728
CxFV_HOU24518_FJ502995_I	Insect_2	1.04006	CAI-Aedes	0.753	0.724
PVC_56_KC505248_I	Insect_2	1.04403	CAI-Aedes	0.735	0.704
NAKY_uganda08_GQ165809_I	Insect_2	1.01854	CAI-Aedes	0.714	0.701
KRV_SR82_AY149905_I	Insect_2	1.02232	CAI-Aedes	0.733	0.717
Aedes_flavivirus_AB488408_I	Insect_2	1.00844	CAI-Aedes	0.717	0.711
CFAV_NC_001564_I	Insect_2	1.01117	CAI-Aedes	0.724	0.716
HANKV_JQ268258_I	Insect_2	1.04885	CAI-Aedes	0.73	0.696
NJLV_25008_KF917538_c	Culex	1.02443	CAI_Tick	0.713	0.696
BSQV_NC_009026_c	Culex	1.02158	CAI_Tick	0.71	0.695
IGUV_NC_009027_c	Culex	1.02805	CAI_Tick	0.733	0.713
AROAV_Macaray_01809_KF917535_c	Culex	1.03165	CAI_Tick	0.717	0.695
YAOV_Dak_Ar_Y276_EU082199_c	Culex	1.03551	CAI_Tick	0.729	0.704
WNV_Rabensburg_97_103_AY765264_c	Culex	1.02699	CAI_Tick	0.723	0.704
WNV_goshaWk_Hungary_04_DQ116961_c	Culex	1.04119	CAI_Tick	0.733	0.704
WNV_ArB3573_82_DQ318020_c	Culex	1.04261	CAI_Tick	0.734	0.704
WNV_385_99_AY842931_c	Culex	1.04379	CAI_Tick	0.739	0.708
KUNV_D00246_c	Culex	1.03841	CAI_Tick	0.73	0.703
WNV_804994_DQ256376_c	Culex	1.02238	CAI_Tick	0.731	0.715
KOUV_Dak_Ar_D5443_EU082200_c	Culex	1.04668	CAI_Tick	0.74	0.707
WNV_LEIV_Krnd88_190_AY277251_c	Culex	1.02503	CAI_Tick	0.737	0.719
USUV_Vienna_2001_AY453411_c	Culex	1.03551	CAI_Tick	0.729	0.704
MVEV_NC_000943_c	Culex	1.03348	CAI_Tick	0.71	0.687
ALFV_AY898809_c	Culex	1.02894	CAI_Tick	0.711	0.691
JEV_NC_001437_c	Culex	1.02408	CAI_Tick	0.723	0.706
CPCV_BeAn_3276000_KF917536_c	Culex	1.03319	CAI_Tick	0.716	0.693
SLEV_MSI_7_DQ359217_c	Culex	1.03879	CAI_Tick	0.723	0.696
ROCV_AY632542_c	Culex	1.02933	CAI_Tick	0.737	0.716
ILHV_AY632539_c	Culex	1.03916	CAI_Tick	0.743	0.715
TMUV_MM_1775_JX477685_c	Culex	1.02023	CAI_Tick	0.706	0.692
STWV_Original_JX477686_c	Culex	1.02878	CAI_Tick	0.715	0.695
Layer_flavivirus_CJD05_JF926699_c	Culex	1.02762	CAI_Tick	0.707	0.688
DEDSV_BYD_1_JF312912_c	Culex	1.02612	CAI_Tick	0.707	0.689
NTAV_Original_KF917539_c	Culex	1.02928	CAI_Tick	0.703	0.683
ITV_ME_30502_KF917537_c	Culex	1.0317	CAI_Tick	0.716	0.694
BAGV_AY632545_c	Culex	1.03	CAI_Tick	0.721	0.7
STRV_C338_KF917540_c	Culex	1.02726	CAI_Tick	0.716	0.697
KOKV_NC_009029_c	Culex	1.02861	CAI_Tick	0.719	0.699
NMV_CY1014_KC788512_c	Culex	1.02415	CAI_Tick	0.721	0.704
DENV4_ThD4_0087_77_AY618991_A	Aedes_1	1.02928	CAI_Tick	0.703	0.683
DENV3_Sleman_78_AY648961_A	Aedes_1	1.01906	CAI_Tick	0.695	0.682
DENV3_BID_V1014_EU482458_A	Aedes_1	1.02353	CAI_Tick	0.696	0.68
DENV1_BID_V2615_GQ199877_A	Aedes_1	1.02659	CAI_Tick	0.695	0.677
DENV1_BID_V828_EU482822_A	Aedes_1	1.02832	CAI_Tick	0.69	0.671
DENV2_BID_V4637_JX079694_A	Aedes_1	1.02823	CAI_Tick	0.692	0.673
DENV2_ArD20761_EF105385_A	Aedes_1	1.02794	CAI_Tick	0.699	0.68
ZIKV_RGN_KU527068_A	Aedes_1	1.02979	CAI_Tick	0.726	0.705
ZIKV_MR_766_DQ859059_A	Aedes_1	1.03852	CAI_Tick	0.728	0.701
SOPV_DQ859064_A	Aedes_1	1.03755	CAI_Tick	0.746	0.719
KEDV_DQ859061_A	Aedes_1	1.039	CAI_Tick	0.746	0.718
LAMV_FJ606789_I	Insect_1	1.0289	CAI_Tick	0.712	0.692
Chaoyang_virus_Deming_FJ883471_I	Insect_1	1.0366	CAI_Tick	0.708	0.683
ILOV_M0724_KC692067_I	Insect_1	1.0162	CAI_Tick	0.69	0.679
Donggang_virus_DG0909_NC_016997_I	Insect_1	1.01458	CAI_Tick	0.696	0.686
Barkedji_virus_ArD86177_EU078325_I	Insect_1	1.02276	CAI_Tick	0.719	0.703
YKV_NC_005039_T	Unknown_2	1.01471	CAI_Tick	0.69	0.68
SOKV_LEIV_400K_KF917541_T	Unknown_2	1.01113	CAI_Tick	0.727	0.719
ENTV_AY632537_T	Unknown_2	1.0255	CAI_Tick	0.724	0.706
YFV_Trinidad_79A_AF094612_A	Aedes_2	1.04161	CAI_Tick	0.726	0.697
YFV_85_82H_Ivory_Coast_U54798_A	Aedes_2	1.04429	CAI_Tick	0.731	0.7
YFV_BeH463676_JF912184_A	Aedes_2	1.03561	CAI_Tick	0.727	0.702
YFV_Angola71_AY968064_A	Aedes_2	1.0202	CAI_Tick	0.707	0.693
WESSV_DQ859058_A	Aedes_2	1.03682	CAI_Tick	0.704	0.679
SEPV_DQ859063_A	Aedes_2	1.02339	CAI_Tick	0.7	0.684
UGSV_DQ859065_A	Aedes_2	1.03443	CAI_Tick	0.691	0.668
BANV_DQ859056_A	Aedes_2	1.04429	CAI_Tick	0.731	0.7
SABV_DQ859062_A	Aedes_2	1.03392	CAI_Tick	0.701	0.678
POTV_DQ859067_A	Aedes_2	1.0429	CAI_Tick	0.705	0.676
JUGV_DQ859066_A	Aedes_2	1.02635	CAI_Tick	0.701	0.683
DOUV_DQ859057_A	Aedes_2	1.02489	CAI_Tick	0.7	0.683
EHV_DQ859060_A	Aedes_2	1.02766	CAI_Tick	0.706	0.687
TYUV_DQ235148_T	Tick	1.03526	CAI_Tick	0.734	0.709
SREV_DQ235150_T	Tick	1.01955	CAI_Tick	0.73	0.716
MEAV_DQ235144_T	Tick	1.01803	CAI_Tick	0.734	0.721
TSEV_DQ235151_T	Tick	1.03186	CAI_Tick	0.745	0.722
GGEV_DQ235153_T	Tick	1.02917	CAI_Tick	0.741	0.72
TBEV_Vasilchenko_AF069066_T	Tick	1.02207	CAI_Tick	0.741	0.725
TBEV_Sofjin_HO_AB062064_T	Tick	1.03636	CAI_Tick	0.741	0.715
TBEV_Hypr_U39292_T	Tick	1.03487	CAI_Tick	0.742	0.717
SSEV_DQ235152_T	Tick	1.03734	CAI_Tick	0.75	0.723
LIV_NC_001809_T	Tick	1.03463	CAI_Tick	0.747	0.722
OHFV_Bogolubovka_AY323489_T	Tick	1.02813	CAI_Tick	0.731	0.711
LGTV_NC_003690_T	Tick	1.03073	CAI_Tick	0.738	0.716
KFDV_AY323490_T	Tick	1.03199	CAI_Tick	0.742	0.719
AHFV_NC_004355_T	Tick	1.02525	CAI_Tick	0.731	0.713
POWN_NC_003687_T	Tick	1.02958	CAI_Tick	0.731	0.71
DTV_AF311056_T	Tick	1.02829	CAI_Tick	0.727	0.707
GGYV_DQ235145_T	Tick	1.03125	CAI_Tick	0.726	0.704
KSIV_DQ235147_T	Tick	1.03186	CAI_Tick	0.745	0.722
RFV_DQ235149_T	Tick	1.02665	CAI_Tick	0.732	0.713
KADV_DQ235146_T	Tick	1.02691	CAI_Tick	0.725	0.706
RBV_AF144692_N	Unknown_1	1.03379	CAI_Tick	0.673	0.651
MMLV_AJ299445_N	Unknown_1	1.02888	CAI_Tick	0.677	0.658
BCV_P70_1459_KJ469370_N	Unknown_1	1.02819	CAI_Tick	0.693	0.674
MODV_AJ242984_N	Unknown_1	1.03012	CAI_Tick	0.684	0.664
JUTV_JG_128_KJ469371_N	Unknown_1	1.01943	CAI_Tick	0.682	0.669
APOIV_AF160193_N	Unknown_1	1.03953	CAI_Tick	0.71	0.683
QBV_VN180_FJ644291_I	Insect_2	1.03511	CAI_Tick	0.737	0.712
Cx_theileri_Flv_153_HE574573_I	Insect_2	1.04208	CAI_Tick	0.743	0.713
CxFV_Uganda08_GQ165808_I	Insect_2	1.02503	CAI_Tick	0.737	0.719
CxFV_Tokyo_NC_008604_I	Insect_2	1.03636	CAI_Tick	0.741	0.715
CxFV_HOU24518_FJ502995_I	Insect_2	1.03212	CAI_Tick	0.739	0.716
PVC_56_KC505248_I	Insect_2	1.03035	CAI_Tick	0.713	0.692
NAKY_uganda08_GQ165809_I	Insect_2	1.01917	CAI_Tick	0.691	0.678
KRV_SR82_AY149905_I	Insect_2	1.01857	CAI_Tick	0.713	0.7
Aedes_flavivirus_AB488408_I	Insect_2	1.00719	CAI_Tick	0.7	0.695
CFAV_NC_001564_I	Insect_2	1.017	CAI_Tick	0.718	0.706
HANKV_JQ268258_I	Insect_2	1.02059	CAI_Tick	0.694	0.68
NJLV_25008_KF917538_c	Culex	1.05263	CAI-HK	0.8	0.76
BSQV_NC_009026_c	Culex	1.04336	CAI-HK	0.794	0.761
IGUV_NC_009027_c	Culex	1.04718	CAI-HK	0.799	0.763
AROAV_Macaray_01809_KF917535_c	Culex	1.04587	CAI-HK	0.798	0.763
YAOV_Dak_Ar_Y276_EU082199_c	Culex	1.04993	CAI-HK	0.799	0.761
WNV_Rabensburg_97_103_AY765264_c	Culex	1.03806	CAI-HK	0.791	0.762
WNV_goshaWk_Hungary_04_DQ116961_c	Culex	1.05111	CAI-HK	0.802	0.763
WNV_ArB3573_82_DQ318020_c	Culex	1.05249	CAI-HK	0.802	0.762
WNV_385_99_AY842931_c	Culex	1.05774	CAI-HK	0.806	0.762
KUNV_D00246_c	Culex	1.04688	CAI-HK	0.804	0.768
WNV_804994_DQ256376_c	Culex	1.03272	CAI-HK	0.789	0.764
KOUV_Dak_Ar_D5443_EU082200_c	Culex	1.05782	CAI-HK	0.805	0.761
WNV_LEIV_Krnd88_190_AY277251_c	Culex	1.02756	CAI-HK	0.783	0.762
USUV_Vienna_2001_AY453411_c	Culex	1.04856	CAI-HK	0.799	0.762
MVEV_NC_000943_c	Culex	1.04047	CAI-HK	0.797	0.766
ALFV_AY898809_c	Culex	1.03285	CAI-HK	0.786	0.761
JEV_NC_001437_c	Culex	1.03141	CAI-HK	0.788	0.764
CPCV_BeAn_3276000_KF917536_c	Culex	1.04342	CAI-HK	0.793	0.76
SLEV_MSI_7_DQ359217_c	Culex	1.05789	CAI-HK	0.804	0.76
ROCV_AY632542_c	Culex	1.03488	CAI-HK	0.801	0.774
ILHV_AY632539_c	Culex	1.04681	CAI-HK	0.805	0.769
TMUV_MM_1775_JX477685_c	Culex	1.04199	CAI-HK	0.794	0.762
STWV_Original_JX477686_c	Culex	1.04724	CAI-HK	0.798	0.762
Layer_flavivirus_CJD05_JF926699_c	Culex	1.05125	CAI-HK	0.8	0.761
DEDSV_BYD_1_JF312912_c	Culex	1.05688	CAI-HK	0.799	0.756
NTAV_Original_KF917539_c	Culex	1.03811	CAI-HK	0.79	0.761
ITV_ME_30502_KF917537_c	Culex	1.03506	CAI-HK	0.797	0.77
BAGV_AY632545_c	Culex	1.04421	CAI-HK	0.803	0.769
STRV_C338_KF917540_c	Culex	1.04575	CAI-HK	0.8	0.765
KOKV_NC_009029_c	Culex	1.05125	CAI-HK	0.8	0.761
NMV_CY1014_KC788512_c	Culex	1.01699	CAI-HK	0.778	0.765
DENV4_ThD4_0087_77_AY618991_A	Aedes_1	1.04042	CAI-HK	0.798	0.767
DENV3_Sleman_78_AY648961_A	Aedes_1	1.02872	CAI-HK	0.788	0.766
DENV3_BID_V1014_EU482458_A	Aedes_1	1.02876	CAI-HK	0.787	0.765
DENV1_BID_V2615_GQ199877_A	Aedes_1	1.04342	CAI-HK	0.793	0.76
DENV1_BID_V828_EU482822_A	Aedes_1	1.02621	CAI-HK	0.783	0.763
DENV2_BID_V4637_JX079694_A	Aedes_1	1.03408	CAI-HK	0.789	0.763
DENV2_ArD20761_EF105385_A	Aedes_1	1.03553	CAI-HK	0.787	0.76
ZIKV_RGN_KU527068_A	Aedes_1	1.04974	CAI-HK	0.802	0.764
ZIKV_MR_766_DQ859059_A	Aedes_1	1.0757	CAI-HK	0.81	0.753
SOPV_DQ859064_A	Aedes_1	1.05621	CAI-HK	0.808	0.765
KEDV_DQ859061_A	Aedes_1	1.06422	CAI-HK	0.812	0.763
LAMV_FJ606789_I	Insect_1	1.02356	CAI-HK	0.782	0.764
Chaoyang_virus_Deming_FJ883471_I	Insect_1	1.03141	CAI-HK	0.788	0.764
ILOV_M0724_KC692067_I	Insect_1	1.01987	CAI-HK	0.77	0.755
Donggang_virus_DG0909_NC_016997_I	Insect_1	1.02347	CAI-HK	0.785	0.767
Barkedji_virus_ArD86177_EU078325_I	Insect_1	1.03435	CAI-HK	0.783	0.757
YKV_NC_005039_T	Unknown_2	1.03942	CAI-HK	0.791	0.761
SOKV_LEIV_400K_KF917541_T	Unknown_2	1.03243	CAI-HK	0.796	0.771
ENTV_AY632537_T	Unknown_2	1.04031	CAI-HK	0.8	0.769
YFV_Trinidad_79A_AF094612_A	Aedes_2	1.06553	CAI-HK	0.813	0.763
YFV_85_82H_Ivory_Coast_U54798_A	Aedes_2	1.08126	CAI-HK	0.825	0.763
YFV_BeH463676_JF912184_A	Aedes_2	1.06096	CAI-HK	0.818	0.771
YFV_Angola71_AY968064_A	Aedes_2	1.0565	CAI-HK	0.804	0.761
WESSV_DQ859058_A	Aedes_2	1.05767	CAI-HK	0.807	0.763
SEPV_DQ859063_A	Aedes_2	1.06209	CAI-HK	0.804	0.757
UGSV_DQ859065_A	Aedes_2	1.05423	CAI-HK	0.797	0.756
BANV_DQ859056_A	Aedes_2	1.06946	CAI-HK	0.816	0.763
SABV_DQ859062_A	Aedes_2	1.06029	CAI-HK	0.809	0.763
POTV_DQ859067_A	Aedes_2	1.06545	CAI-HK	0.814	0.764
JUGV_DQ859066_A	Aedes_2	1.05256	CAI-HK	0.801	0.761
DOUV_DQ859057_A	Aedes_2	1.05007	CAI-HK	0.797	0.759
EHV_DQ859060_A	Aedes_2	1.06605	CAI-HK	0.807	0.757
TYUV_DQ235148_T	Tick	1.0498	CAI-HK	0.801	0.763
SREV_DQ235150_T	Tick	1.02767	CAI-HK	0.78	0.759
MEAV_DQ235144_T	Tick	1.04587	CAI-HK	0.798	0.763
TSEV_DQ235151_T	Tick	1.04888	CAI-HK	0.794	0.757
GGEV_DQ235153_T	Tick	1.04743	CAI-HK	0.795	0.759
TBEV_Vasilchenko_AF069066_T	Tick	1.04881	CAI-HK	0.795	0.758
TBEV_Sofjin_HO_AB062064_T	Tick	1.05952	CAI-HK	0.801	0.756
TBEV_Hypr_U39292_T	Tick	1.0568	CAI-HK	0.8	0.757
SSEV_DQ235152_T	Tick	1.05921	CAI-HK	0.805	0.76
LIV_NC_001809_T	Tick	1.05145	CAI-HK	0.797	0.758
OHFV_Bogolubovka_AY323489_T	Tick	1.05416	CAI-HK	0.798	0.757
LGTV_NC_003690_T	Tick	1.0565	CAI-HK	0.804	0.761
KFDV_AY323490_T	Tick	1.04881	CAI-HK	0.795	0.758
AHFV_NC_004355_T	Tick	1.05688	CAI-HK	0.799	0.756
POWN_NC_003687_T	Tick	1.06258	CAI-HK	0.798	0.751
DTV_AF311056_T	Tick	1.0568	CAI-HK	0.8	0.757
GGYV_DQ235145_T	Tick	1.04875	CAI-HK	0.796	0.759
KSIV_DQ235147_T	Tick	1.0589	CAI-HK	0.809	0.764
RFV_DQ235149_T	Tick	1.05152	CAI-HK	0.796	0.757
KADV_DQ235146_T	Tick	1.0596	CAI-HK	0.8	0.755
RBV_AF144692_N	Unknown_1	1.04456	CAI-HK	0.797	0.763
MMLV_AJ299445_N	Unknown_1	1.05512	CAI-HK	0.804	0.762
BCV_P70_1459_KJ469370_N	Unknown_1	1.05882	CAI-HK	0.81	0.765
MODV_AJ242984_N	Unknown_1	1.06077	CAI-HK	0.803	0.757
JUTV_JG_128_KJ469371_N	Unknown_1	1.06358	CAI-HK	0.803	0.755
APOIV_AF160193_N	Unknown_1	1.06192	CAI-HK	0.806	0.759
QBV_VN180_FJ644291_I	Insect_2	1.00392	CAI-HK	0.768	0.765
Cx_theileri_Flv_153_HE574573_I	Insect_2	1.00657	CAI-HK	0.766	0.761
CxFV_Uganda08_GQ165808_I	Insect_2	1.00524	CAI-HK	0.768	0.764
CxFV_Tokyo_NC_008604_I	Insect_2	1.02108	CAI-HK	0.775	0.759
CxFV_HOU24518_FJ502995_I	Insect_2	1.01046	CAI-HK	0.773	0.765
PVC_56_KC505248_I	Insect_2	1.02642	CAI-HK	0.777	0.757
NAKY_uganda08_GQ165809_I	Insect_2	1.0224	CAI-HK	0.776	0.759
KRV_SR82_AY149905_I	Insect_2	1.0224	CAI-HK	0.776	0.759
Aedes_flavivirus_AB488408_I	Insect_2	0.985677	CAI-HK	0.757	0.768
CFAV_NC_001564_I	Insect_2	1.02092	CAI-HK	0.781	0.765
HANKV_JQ268258_I	Insect_2	1.01573	CAI-HK	0.775	0.763
NJLV_25008_KF917538_c	Culex	1.06872	CAI-IG	0.762	0.713
BSQV_NC_009026_c	Culex	1.0442	CAI-IG	0.756	0.724
IGUV_NC_009027_c	Culex	1.05402	CAI-IG	0.761	0.722
AROAV_Macaray_01809_KF917535_c	Culex	1.05241	CAI-IG	0.763	0.725
YAOV_Dak_Ar_Y276_EU082199_c	Culex	1.05118	CAI-IG	0.76	0.723
WNV_Rabensburg_97_103_AY765264_c	Culex	1.04149	CAI-IG	0.753	0.723
WNV_goshaWk_Hungary_04_DQ116961_c	Culex	1.05402	CAI-IG	0.761	0.722
WNV_ArB3573_82_DQ318020_c	Culex	1.04677	CAI-IG	0.761	0.727
WNV_385_99_AY842931_c	Culex	1.04801	CAI-IG	0.764	0.729
KUNV_D00246_c	Culex	1.05663	CAI-IG	0.765	0.724
WNV_804994_DQ256376_c	Culex	1.0206	CAI-IG	0.743	0.728
KOUV_Dak_Ar_D5443_EU082200_c	Culex	1.05198	CAI-IG	0.769	0.731
WNV_LEIV_Krnd88_190_AY277251_c	Culex	1.02072	CAI-IG	0.739	0.724
USUV_Vienna_2001_AY453411_c	Culex	1.05866	CAI-IG	0.758	0.716
MVEV_NC_000943_c	Culex	1.0511	CAI-IG	0.761	0.724
ALFV_AY898809_c	Culex	1.03199	CAI-IG	0.742	0.719
JEV_NC_001437_c	Culex	1.0332	CAI-IG	0.747	0.723
CPCV_BeAn_3276000_KF917536_c	Culex	1.04017	CAI-IG	0.751	0.722
SLEV_MSI_7_DQ359217_c	Culex	1.04952	CAI-IG	0.763	0.727
ROCV_AY632542_c	Culex	1.05687	CAI-IG	0.762	0.721
ILHV_AY632539_c	Culex	1.06398	CAI-IG	0.765	0.719
TMUV_MM_1775_JX477685_c	Culex	1.03283	CAI-IG	0.755	0.731
STWV_Original_JX477686_c	Culex	1.04552	CAI-IG	0.758	0.725
Layer_flavivirus_CJD05_JF926699_c	Culex	1.06285	CAI-IG	0.761	0.716
DEDSV_BYD_1_JF312912_c	Culex	1.06137	CAI-IG	0.761	0.717
NTAV_Original_KF917539_c	Culex	1.03022	CAI-IG	0.75	0.728
ITV_ME_30502_KF917537_c	Culex	1.02993	CAI-IG	0.757	0.735
BAGV_AY632545_c	Culex	1.05663	CAI-IG	0.765	0.724
STRV_C338_KF917540_c	Culex	1.04945	CAI-IG	0.764	0.728
KOKV_NC_009029_c	Culex	1.03951	CAI-IG	0.763	0.734
NMV_CY1014_KC788512_c	Culex	1.02335	CAI-IG	0.745	0.728
DENV4_ThD4_0087_77_AY618991_A	Aedes_1	1.04905	CAI-IG	0.77	0.734
DENV3_Sleman_78_AY648961_A	Aedes_1	1.03552	CAI-IG	0.758	0.732
DENV3_BID_V1014_EU482458_A	Aedes_1	1.0271	CAI-IG	0.758	0.738
DENV1_BID_V2615_GQ199877_A	Aedes_1	1.04366	CAI-IG	0.765	0.733
DENV1_BID_V828_EU482822_A	Aedes_1	1.04408	CAI-IG	0.758	0.726
DENV2_BID_V4637_JX079694_A	Aedes_1	1.03962	CAI-IG	0.761	0.732
DENV2_ArD20761_EF105385_A	Aedes_1	1.04258	CAI-IG	0.759	0.728
ZIKV_RGN_KU527068_A	Aedes_1	1.05671	CAI-IG	0.764	0.723
ZIKV_MR_766_DQ859059_A	Aedes_1	1.07232	CAI-IG	0.771	0.719
SOPV_DQ859064_A	Aedes_1	1.06224	CAI-IG	0.768	0.723
KEDV_DQ859061_A	Aedes_1	1.07531	CAI-IG	0.771	0.717
LAMV_FJ606789_I	Insect_1	1.01511	CAI-IG	0.739	0.728
Chaoyang_virus_Deming_FJ883471_I	Insect_1	1.0192	CAI-IG	0.743	0.729
ILOV_M0724_KC692067_I	Insect_1	1.0211	CAI-IG	0.726	0.711
Donggang_virus_DG0909_NC_016997_I	Insect_1	1.03047	CAI-IG	0.744	0.722
Barkedji_virus_ArD86177_EU078325_I	Insect_1	1.02646	CAI-IG	0.737	0.718
YKV_NC_005039_T	Unknown_2	1.05394	CAI-IG	0.762	0.723
SOKV_LEIV_400K_KF917541_T	Unknown_2	1.03973	CAI-IG	0.759	0.73
ENTV_AY632537_T	Unknown_2	1.04918	CAI-IG	0.768	0.732
YFV_Trinidad_79A_AF094612_A	Aedes_2	1.07153	CAI-IG	0.779	0.727
YFV_85_82H_Ivory_Coast_U54798_A	Aedes_2	1.0884	CAI-IG	0.788	0.724
YFV_BeH463676_JF912184_A	Aedes_2	1.0728	CAI-IG	0.781	0.728
YFV_Angola71_AY968064_A	Aedes_2	1.05062	CAI-IG	0.768	0.731
WESSV_DQ859058_A	Aedes_2	1.06207	CAI-IG	0.77	0.725
SEPV_DQ859063_A	Aedes_2	1.05601	CAI-IG	0.773	0.732
UGSV_DQ859065_A	Aedes_2	1.04527	CAI-IG	0.762	0.729
BANV_DQ859056_A	Aedes_2	1.07618	CAI-IG	0.777	0.722
SABV_DQ859062_A	Aedes_2	1.07054	CAI-IG	0.774	0.723
POTV_DQ859067_A	Aedes_2	1.08333	CAI-IG	0.78	0.72
JUGV_DQ859066_A	Aedes_2	1.05213	CAI-IG	0.767	0.729
DOUV_DQ859057_A	Aedes_2	1.05227	CAI-IG	0.765	0.727
EHV_DQ859060_A	Aedes_2	1.06974	CAI-IG	0.767	0.717
TYUV_DQ235148_T	Tick	1.04132	CAI-IG	0.756	0.726
SREV_DQ235150_T	Tick	1.00693	CAI-IG	0.727	0.722
MEAV_DQ235144_T	Tick	1.02469	CAI-IG	0.747	0.729
TSEV_DQ235151_T	Tick	1.03889	CAI-IG	0.748	0.72
GGEV_DQ235153_T	Tick	1.0374	CAI-IG	0.749	0.722
TBEV_Vasilchenko_AF069066_T	Tick	1.04881	CAI-IG	0.752	0.717
TBEV_Sofjin_HO_AB062064_T	Tick	1.05587	CAI-IG	0.756	0.716
TBEV_Hypr_U39292_T	Tick	1.05462	CAI-IG	0.753	0.714
SSEV_DQ235152_T	Tick	1.05	CAI-IG	0.756	0.72
LIV_NC_001809_T	Tick	1.03734	CAI-IG	0.75	0.723
OHFV_Bogolubovka_AY323489_T	Tick	1.0661	CAI-IG	0.758	0.711
LGTV_NC_003690_T	Tick	1.05874	CAI-IG	0.757	0.715
KFDV_AY323490_T	Tick	1.04755	CAI-IG	0.749	0.715
AHFV_NC_004355_T	Tick	1.0516	CAI-IG	0.754	0.717
POWN_NC_003687_T	Tick	1.06039	CAI-IG	0.755	0.712
DTV_AF311056_T	Tick	1.05858	CAI-IG	0.759	0.717
GGYV_DQ235145_T	Tick	1.04881	CAI-IG	0.752	0.717
KSIV_DQ235147_T	Tick	1.0554	CAI-IG	0.762	0.722
RFV_DQ235149_T	Tick	1.03905	CAI-IG	0.745	0.717
KADV_DQ235146_T	Tick	1.04703	CAI-IG	0.757	0.723
RBV_AF144692_N	Unknown_1	1.03784	CAI-IG	0.768	0.74
MMLV_AJ299445_N	Unknown_1	1.04465	CAI-IG	0.772	0.739
BCV_P70_1459_KJ469370_N	Unknown_1	1.05842	CAI-IG	0.779	0.736
MODV_AJ242984_N	Unknown_1	1.05915	CAI-IG	0.77	0.727
JUTV_JG_128_KJ469371_N	Unknown_1	1.06094	CAI-IG	0.766	0.722
APOIV_AF160193_N	Unknown_1	1.05907	CAI-IG	0.771	0.728
QBV_VN180_FJ644291_I	Insect_2	1	CAI-IG	0.726	0.726
Cx_theileri_Flv_153_HE574573_I	Insect_2	1.00414	CAI-IG	0.728	0.725
CxFV_Uganda08_GQ165808_I	Insect_2	0.99446	CAI-IG	0.718	0.722
CxFV_Tokyo_NC_008604_I	Insect_2	0.998626	CAI-IG	0.727	0.728
CxFV_HOU24518_FJ502995_I	Insect_2	1.00138	CAI-IG	0.724	0.723
PVC_56_KC505248_I	Insect_2	1.01671	CAI-IG	0.73	0.718
NAKY_uganda08_GQ165809_I	Insect_2	1.00544	CAI-IG	0.739	0.735
KRV_SR82_AY149905_I	Insect_2	1.01235	CAI-IG	0.738	0.729
Aedes_flavivirus_AB488408_I	Insect_2	0.989041	CAI-IG	0.722	0.73
CFAV_NC_001564_I	Insect_2	1.01511	CAI-IG	0.739	0.728
HANKV_JQ268258_I	Insect_2	0.995918	CAI-IG	0.732	0.735
NJLV_25008_KF917538_c	Culex	1.04841	CAI-Monkey	0.693	0.661
BSQV_NC_009026_c	Culex	1.0503	CAI-Monkey	0.689	0.656
IGUV_NC_009027_c	Culex	1.04925	CAI-Monkey	0.703	0.67
AROAV_Macaray_01809_KF917535_c	Culex	1.05183	CAI-Monkey	0.69	0.656
YAOV_Dak_Ar_Y276_EU082199_c	Culex	1.05263	CAI-Monkey	0.7	0.665
WNV_Rabensburg_97_103_AY765264_c	Culex	1.04249	CAI-Monkey	0.687	0.659
WNV_goshaWk_Hungary_04_DQ116961_c	Culex	1.06344	CAI-Monkey	0.704	0.662
WNV_ArB3573_82_DQ318020_c	Culex	1.07002	CAI-Monkey	0.703	0.657
WNV_385_99_AY842931_c	Culex	1.071	CAI-Monkey	0.709	0.662
KUNV_D00246_c	Culex	1.06024	CAI-Monkey	0.704	0.664
WNV_804994_DQ256376_c	Culex	1.03259	CAI-Monkey	0.697	0.675
KOUV_Dak_Ar_D5443_EU082200_c	Culex	1.06486	CAI-Monkey	0.706	0.663
WNV_LEIV_Krnd88_190_AY277251_c	Culex	1.02976	CAI-Monkey	0.692	0.672
USUV_Vienna_2001_AY453411_c	Culex	1.06051	CAI-Monkey	0.701	0.661
MVEV_NC_000943_c	Culex	1.04762	CAI-Monkey	0.682	0.651
ALFV_AY898809_c	Culex	1.03664	CAI-Monkey	0.679	0.655
JEV_NC_001437_c	Culex	1.04683	CAI-Monkey	0.693	0.662
CPCV_BeAn_3276000_KF917536_c	Culex	1.04893	CAI-Monkey	0.686	0.654
SLEV_MSI_7_DQ359217_c	Culex	1.05422	CAI-Monkey	0.7	0.664
ROCV_AY632542_c	Culex	1.06437	CAI-Monkey	0.711	0.668
ILHV_AY632539_c	Culex	1.06706	CAI-Monkey	0.716	0.671
TMUV_MM_1775_JX477685_c	Culex	1.04587	CAI-Monkey	0.684	0.654
STWV_Original_JX477686_c	Culex	1.04387	CAI-Monkey	0.69	0.661
Layer_flavivirus_CJD05_JF926699_c	Culex	1.04733	CAI-Monkey	0.686	0.655
DEDSV_BYD_1_JF312912_c	Culex	1.05376	CAI-Monkey	0.686	0.651
NTAV_Original_KF917539_c	Culex	1.04167	CAI-Monkey	0.675	0.648
ITV_ME_30502_KF917537_c	Culex	1.04539	CAI-Monkey	0.691	0.661
BAGV_AY632545_c	Culex	1.04341	CAI-Monkey	0.697	0.668
STRV_C338_KF917540_c	Culex	1.05128	CAI-Monkey	0.697	0.663
KOKV_NC_009029_c	Culex	1.04985	CAI-Monkey	0.695	0.662
NMV_CY1014_KC788512_c	Culex	1.03021	CAI-Monkey	0.682	0.662
DENV4_ThD4_0087_77_AY618991_A	Aedes_1	1.06396	CAI-Monkey	0.682	0.641
DENV3_Sleman_78_AY648961_A	Aedes_1	1.04037	CAI-Monkey	0.67	0.644
DENV3_BID_V1014_EU482458_A	Aedes_1	1.03894	CAI-Monkey	0.667	0.642
DENV1_BID_V2615_GQ199877_A	Aedes_1	1.04503	CAI-Monkey	0.673	0.644
DENV1_BID_V828_EU482822_A	Aedes_1	1.03774	CAI-Monkey	0.66	0.636
DENV2_BID_V4637_JX079694_A	Aedes_1	1.04739	CAI-Monkey	0.663	0.633
DENV2_ArD20761_EF105385_A	Aedes_1	1.03246	CAI-Monkey	0.668	0.647
ZIKV_RGN_KU527068_A	Aedes_1	1.06505	CAI-Monkey	0.704	0.661
ZIKV_MR_766_DQ859059_A	Aedes_1	1.07739	CAI-Monkey	0.71	0.659
SOPV_DQ859064_A	Aedes_1	1.06706	CAI-Monkey	0.716	0.671
KEDV_DQ859061_A	Aedes_1	1.07727	CAI-Monkey	0.725	0.673
LAMV_FJ606789_I	Insect_1	1.02432	CAI-Monkey	0.674	0.658
Chaoyang_virus_Deming_FJ883471_I	Insect_1	1.03533	CAI-Monkey	0.674	0.651
ILOV_M0724_KC692067_I	Insect_1	1.02665	CAI-Monkey	0.655	0.638
Donggang_virus_DG0909_NC_016997_I	Insect_1	1.03882	CAI-Monkey	0.669	0.644
Barkedji_virus_ArD86177_EU078325_I	Insect_1	1.02861	CAI-Monkey	0.683	0.664
YKV_NC_005039_T	Unknown_2	1.04321	CAI-Monkey	0.676	0.648
SOKV_LEIV_400K_KF917541_T	Unknown_2	1.03846	CAI-Monkey	0.702	0.676
ENTV_AY632537_T	Unknown_2	1.05856	CAI-Monkey	0.705	0.666
YFV_Trinidad_79A_AF094612_A	Aedes_2	1.08576	CAI-Monkey	0.709	0.653
YFV_85_82H_Ivory_Coast_U54798_A	Aedes_2	1.09091	CAI-Monkey	0.72	0.66
YFV_BeH463676_JF912184_A	Aedes_2	1.07867	CAI-Monkey	0.713	0.661
YFV_Angola71_AY968064_A	Aedes_2	1.05295	CAI-Monkey	0.696	0.661
WESSV_DQ859058_A	Aedes_2	1.06677	CAI-Monkey	0.687	0.644
SEPV_DQ859063_A	Aedes_2	1.06182	CAI-Monkey	0.687	0.647
UGSV_DQ859065_A	Aedes_2	1.06309	CAI-Monkey	0.674	0.634
BANV_DQ859056_A	Aedes_2	1.07855	CAI-Monkey	0.714	0.662
SABV_DQ859062_A	Aedes_2	1.07477	CAI-Monkey	0.69	0.642
POTV_DQ859067_A	Aedes_2	1.08948	CAI-Monkey	0.694	0.637
JUGV_DQ859066_A	Aedes_2	1.06182	CAI-Monkey	0.687	0.647
DOUV_DQ859057_A	Aedes_2	1.06864	CAI-Monkey	0.685	0.641
EHV_DQ859060_A	Aedes_2	1.08138	CAI-Monkey	0.691	0.639
TYUV_DQ235148_T	Tick	1.06306	CAI-Monkey	0.708	0.666
SREV_DQ235150_T	Tick	1.03284	CAI-Monkey	0.692	0.67
MEAV_DQ235144_T	Tick	1.05944	CAI-Monkey	0.713	0.673
TSEV_DQ235151_T	Tick	1.05613	CAI-Monkey	0.715	0.677
GGEV_DQ235153_T	Tick	1.05778	CAI-Monkey	0.714	0.675
TBEV_Vasilchenko_AF069066_T	Tick	1.0517	CAI-Monkey	0.712	0.677
TBEV_Sofjin_HO_AB062064_T	Tick	1.06876	CAI-Monkey	0.715	0.669
TBEV_Hypr_U39292_T	Tick	1.06866	CAI-Monkey	0.716	0.67
SSEV_DQ235152_T	Tick	1.07407	CAI-Monkey	0.725	0.675
LIV_NC_001809_T	Tick	1.06389	CAI-Monkey	0.716	0.673
OHFV_Bogolubovka_AY323489_T	Tick	1.05539	CAI-Monkey	0.705	0.668
LGTV_NC_003690_T	Tick	1.06866	CAI-Monkey	0.716	0.67
KFDV_AY323490_T	Tick	1.05015	CAI-Monkey	0.712	0.678
AHFV_NC_004355_T	Tick	1.05979	CAI-Monkey	0.709	0.669
POWN_NC_003687_T	Tick	1.06808	CAI-Monkey	0.706	0.661
DTV_AF311056_T	Tick	1.06647	CAI-Monkey	0.706	0.662
GGYV_DQ235145_T	Tick	1.05136	CAI-Monkey	0.696	0.662
KSIV_DQ235147_T	Tick	1.06755	CAI-Monkey	0.727	0.681
RFV_DQ235149_T	Tick	1.04925	CAI-Monkey	0.703	0.67
KADV_DQ235146_T	Tick	1.05873	CAI-Monkey	0.703	0.664
RBV_AF144692_N	Unknown_1	1.05104	CAI-Monkey	0.659	0.627
MMLV_AJ299445_N	Unknown_1	1.0641	CAI-Monkey	0.664	0.624
BCV_P70_1459_KJ469370_N	Unknown_1	1.06729	CAI-Monkey	0.682	0.639
MODV_AJ242984_N	Unknown_1	1.07166	CAI-Monkey	0.673	0.628
JUTV_JG_128_KJ469371_N	Unknown_1	1.06161	CAI-Monkey	0.672	0.633
APOIV_AF160193_N	Unknown_1	1.06934	CAI-Monkey	0.694	0.649
QBV_VN180_FJ644291_I	Insect_2	1.01952	CAI-Monkey	0.679	0.666
Cx_theileri_Flv_153_HE574573_I	Insect_2	1.01046	CAI-Monkey	0.676	0.669
CxFV_Uganda08_GQ165808_I	Insect_2	1.00892	CAI-Monkey	0.679	0.673
CxFV_Tokyo_NC_008604_I	Insect_2	1.02683	CAI-Monkey	0.689	0.671
CxFV_HOU24518_FJ502995_I	Insect_2	1.01778	CAI-Monkey	0.687	0.675
PVC_56_KC505248_I	Insect_2	1.03246	CAI-Monkey	0.668	0.647
NAKY_uganda08_GQ165809_I	Insect_2	1.02181	CAI-Monkey	0.656	0.642
KRV_SR82_AY149905_I	Insect_2	1.03359	CAI-Monkey	0.677	0.655
Aedes_flavivirus_AB488408_I	Insect_2	1.00462	CAI-Monkey	0.652	0.649
CFAV_NC_001564_I	Insect_2	1.02703	CAI-Monkey	0.684	0.666
HANKV_JQ268258_I	Insect_2	1.02191	CAI-Monkey	0.653	0.639
NJLV_25008_KF917538_c	Culex	1.03343	CAI-Pigeon	0.711	0.688
BSQV_NC_009026_c	Culex	1.03207	CAI-Pigeon	0.708	0.686
IGUV_NC_009027_c	Culex	1.02718	CAI-Pigeon	0.718	0.699
AROAV_Macaray_01809_KF917535_c	Culex	1.03193	CAI-Pigeon	0.711	0.689
YAOV_Dak_Ar_Y276_EU082199_c	Culex	1.03763	CAI-Pigeon	0.717	0.691
WNV_Rabensburg_97_103_AY765264_c	Culex	1.02915	CAI-Pigeon	0.706	0.686
WNV_goshaWk_Hungary_04_DQ116961_c	Culex	1.03463	CAI-Pigeon	0.717	0.693
WNV_ArB3573_82_DQ318020_c	Culex	1.0317	CAI-Pigeon	0.716	0.694
WNV_385_99_AY842931_c	Culex	1.04638	CAI-Pigeon	0.722	0.69
KUNV_D00246_c	Culex	1.03618	CAI-Pigeon	0.716	0.691
WNV_804994_DQ256376_c	Culex	1.01712	CAI-Pigeon	0.713	0.701
KOUV_Dak_Ar_D5443_EU082200_c	Culex	1.04783	CAI-Pigeon	0.723	0.69
WNV_LEIV_Krnd88_190_AY277251_c	Culex	1.02734	CAI-Pigeon	0.714	0.695
USUV_Vienna_2001_AY453411_c	Culex	1.04971	CAI-Pigeon	0.718	0.684
MVEV_NC_000943_c	Culex	1.03682	CAI-Pigeon	0.704	0.679
ALFV_AY898809_c	Culex	1.01752	CAI-Pigeon	0.697	0.685
JEV_NC_001437_c	Culex	1.02453	CAI-Pigeon	0.71	0.693
CPCV_BeAn_3276000_KF917536_c	Culex	1.03976	CAI-Pigeon	0.706	0.679
SLEV_MSI_7_DQ359217_c	Culex	1.04221	CAI-Pigeon	0.716	0.687
ROCV_AY632542_c	Culex	1.0329	CAI-Pigeon	0.722	0.699
ILHV_AY632539_c	Culex	1.03295	CAI-Pigeon	0.721	0.698
TMUV_MM_1775_JX477685_c	Culex	1.01892	CAI-Pigeon	0.7	0.687
STWV_Original_JX477686_c	Culex	1.02312	CAI-Pigeon	0.708	0.692
Layer_flavivirus_CJD05_JF926699_c	Culex	1.03221	CAI-Pigeon	0.705	0.683
DEDSV_BYD_1_JF312912_c	Culex	1.03676	CAI-Pigeon	0.705	0.68
NTAV_Original_KF917539_c	Culex	1.02655	CAI-Pigeon	0.696	0.678
ITV_ME_30502_KF917537_c	Culex	1.03358	CAI-Pigeon	0.708	0.685
BAGV_AY632545_c	Culex	1.04076	CAI-Pigeon	0.715	0.687
STRV_C338_KF917540_c	Culex	1.03902	CAI-Pigeon	0.719	0.692
KOKV_NC_009029_c	Culex	1.05117	CAI-Pigeon	0.719	0.684
NMV_CY1014_KC788512_c	Culex	1.01451	CAI-Pigeon	0.699	0.689
DENV4_ThD4_0087_77_AY618991_A	Aedes_1	1.03835	CAI-Pigeon	0.704	0.678
DENV3_Sleman_78_AY648961_A	Aedes_1	1.02511	CAI-Pigeon	0.694	0.677
DENV3_BID_V1014_EU482458_A	Aedes_1	1.02815	CAI-Pigeon	0.694	0.675
DENV1_BID_V2615_GQ199877_A	Aedes_1	1.03264	CAI-Pigeon	0.696	0.674
DENV1_BID_V828_EU482822_A	Aedes_1	1.0299	CAI-Pigeon	0.689	0.669
DENV2_BID_V4637_JX079694_A	Aedes_1	1.0313	CAI-Pigeon	0.692	0.671
DENV2_ArD20761_EF105385_A	Aedes_1	1.02216	CAI-Pigeon	0.692	0.677
ZIKV_RGN_KU527068_A	Aedes_1	1.04058	CAI-Pigeon	0.718	0.69
ZIKV_MR_766_DQ859059_A	Aedes_1	1.04354	CAI-Pigeon	0.719	0.689
SOPV_DQ859064_A	Aedes_1	1.04748	CAI-Pigeon	0.728	0.695
KEDV_DQ859061_A	Aedes_1	1.05436	CAI-Pigeon	0.737	0.699
LAMV_FJ606789_I	Insect_1	1.00732	CAI-Pigeon	0.688	0.683
Chaoyang_virus_Deming_FJ883471_I	Insect_1	1.0192	CAI-Pigeon	0.69	0.677
ILOV_M0724_KC692067_I	Insect_1	1.00448	CAI-Pigeon	0.672	0.669
Donggang_virus_DG0909_NC_016997_I	Insect_1	1.01632	CAI-Pigeon	0.685	0.674
Barkedji_virus_ArD86177_EU078325_I	Insect_1	1.01601	CAI-Pigeon	0.698	0.687
YKV_NC_005039_T	Unknown_2	1.02199	CAI-Pigeon	0.697	0.682
SOKV_LEIV_400K_KF917541_T	Unknown_2	1.03161	CAI-Pigeon	0.718	0.696
ENTV_AY632537_T	Unknown_2	1.03443	CAI-Pigeon	0.721	0.697
YFV_Trinidad_79A_AF094612_A	Aedes_2	1.04342	CAI-Pigeon	0.721	0.691
YFV_85_82H_Ivory_Coast_U54798_A	Aedes_2	1.06122	CAI-Pigeon	0.728	0.686
YFV_BeH463676_JF912184_A	Aedes_2	1.04783	CAI-Pigeon	0.723	0.69
YFV_Angola71_AY968064_A	Aedes_2	1.03644	CAI-Pigeon	0.711	0.686
WESSV_DQ859058_A	Aedes_2	1.04148	CAI-Pigeon	0.703	0.675
SEPV_DQ859063_A	Aedes_2	1.04748	CAI-Pigeon	0.706	0.674
UGSV_DQ859065_A	Aedes_2	1.04048	CAI-Pigeon	0.694	0.667
BANV_DQ859056_A	Aedes_2	1.05378	CAI-Pigeon	0.725	0.688
SABV_DQ859062_A	Aedes_2	1.04284	CAI-Pigeon	0.706	0.677
POTV_DQ859067_A	Aedes_2	1.05193	CAI-Pigeon	0.709	0.674
JUGV_DQ859066_A	Aedes_2	1.03709	CAI-Pigeon	0.699	0.674
DOUV_DQ859057_A	Aedes_2	1.03556	CAI-Pigeon	0.699	0.675
EHV_DQ859060_A	Aedes_2	1.04762	CAI-Pigeon	0.704	0.672
TYUV_DQ235148_T	Tick	1.02861	CAI-Pigeon	0.719	0.699
SREV_DQ235150_T	Tick	1.00432	CAI-Pigeon	0.697	0.694
MEAV_DQ235144_T	Tick	1.02582	CAI-Pigeon	0.715	0.697
TSEV_DQ235151_T	Tick	1.03286	CAI-Pigeon	0.723	0.7
GGEV_DQ235153_T	Tick	1.03	CAI-Pigeon	0.721	0.7
TBEV_Vasilchenko_AF069066_T	Tick	1.03587	CAI-Pigeon	0.722	0.697
TBEV_Sofjin_HO_AB062064_T	Tick	1.04467	CAI-Pigeon	0.725	0.694
TBEV_Hypr_U39292_T	Tick	1.03438	CAI-Pigeon	0.722	0.698
SSEV_DQ235152_T	Tick	1.03258	CAI-Pigeon	0.729	0.706
LIV_NC_001809_T	Tick	1.03597	CAI-Pigeon	0.72	0.695
OHFV_Bogolubovka_AY323489_T	Tick	1.03448	CAI-Pigeon	0.72	0.696
LGTV_NC_003690_T	Tick	1.04499	CAI-Pigeon	0.72	0.689
KFDV_AY323490_T	Tick	1.03026	CAI-Pigeon	0.715	0.694
AHFV_NC_004355_T	Tick	1.03188	CAI-Pigeon	0.712	0.69
POWN_NC_003687_T	Tick	1.04076	CAI-Pigeon	0.715	0.687
DTV_AF311056_T	Tick	1.0438	CAI-Pigeon	0.715	0.685
GGYV_DQ235145_T	Tick	1.04399	CAI-Pigeon	0.712	0.682
KSIV_DQ235147_T	Tick	1.03989	CAI-Pigeon	0.73	0.702
RFV_DQ235149_T	Tick	1.02446	CAI-Pigeon	0.712	0.695
KADV_DQ235146_T	Tick	1.03039	CAI-Pigeon	0.712	0.691
RBV_AF144692_N	Unknown_1	1.03776	CAI-Pigeon	0.687	0.662
MMLV_AJ299445_N	Unknown_1	1.04539	CAI-Pigeon	0.691	0.661
BCV_P70_1459_KJ469370_N	Unknown_1	1.04593	CAI-Pigeon	0.706	0.675
MODV_AJ242984_N	Unknown_1	1.04185	CAI-Pigeon	0.697	0.669
JUTV_JG_128_KJ469371_N	Unknown_1	1.04198	CAI-Pigeon	0.695	0.667
APOIV_AF160193_N	Unknown_1	1.0365	CAI-Pigeon	0.71	0.685
QBV_VN180_FJ644291_I	Insect_2	1.01441	CAI-Pigeon	0.704	0.694
Cx_theileri_Flv_153_HE574573_I	Insect_2	1.01439	CAI-Pigeon	0.705	0.695
CxFV_Uganda08_GQ165808_I	Insect_2	1.00427	CAI-Pigeon	0.705	0.702
CxFV_Tokyo_NC_008604_I	Insect_2	1.02014	CAI-Pigeon	0.709	0.695
CxFV_HOU24518_FJ502995_I	Insect_2	1.01437	CAI-Pigeon	0.706	0.696
PVC_56_KC505248_I	Insect_2	1.01014	CAI-Pigeon	0.697	0.69
NAKY_uganda08_GQ165809_I	Insect_2	1.00588	CAI-Pigeon	0.684	0.68
KRV_SR82_AY149905_I	Insect_2	1.0131	CAI-Pigeon	0.696	0.687
Aedes_flavivirus_AB488408_I	Insect_2	1.00442	CAI-Pigeon	0.682	0.679
CFAV_NC_001564_I	Insect_2	1.01445	CAI-Pigeon	0.702	0.692
HANKV_JQ268258_I	Insect_2	1.00294	CAI-Pigeon	0.683	0.681

## Sheet: Fig 3
Accession	Year	Virus	nCAI	Table	rCAI	eCAI
EU003591	1966	DENV2-S	1.02995	Hs-HKg	0.786	0.763
FJ467493	2008	DENV2-S	1.03646	Hs-HKg	0.795	0.767
EF457904	1999	DENV2-S	1.03516	Hs-HKg	0.79	0.763
EU056812	1977	DENV2-S	1.04688	Hs-HKg	0.798	0.762
EU056811	1995	DENV2-S	1.04297	Hs-HKg	0.794	0.761
EU056810	1983	DENV2-S	1.04036	Hs-HKg	0.794	0.763
EF105390	1999	DENV2-S	1.03516	Hs-HKg	0.789	0.762
EF105389	1999	DENV2-S	1.03646	Hs-HKg	0.79	0.762
EF105388	1966	DENV2-S	1.02995	Hs-HKg	0.787	0.764
EF105387	1966	DENV2-S	1.02995	Hs-HKg	0.787	0.764
EF105386	1980	DENV2-S	1.03516	Hs-HKg	0.79	0.763
EF105385	1974	DENV2-S	1.02474	Hs-HKg	0.787	0.768
EF105384	1970	DENV2-S	1.02474	Hs-HKg	0.786	0.767
EF105383	1980	DENV2-S	1.03385	Hs-HKg	0.789	0.763
EF105382	1980	DENV2-S	1.03255	Hs-HKg	0.788	0.763
EF105381	1980	DENV2-S	1.03385	Hs-HKg	0.79	0.764
EF105380	1980	DENV2-S	1.03255	Hs-HKg	0.789	0.764
EF105379	1970	DENV2-S	1.03516	Hs-HKg	0.791	0.764
EF105378	1981	DENV2-S	1.03125	Hs-HKg	0.787	0.763
KF360005	2010	DENV2-E	1.05512	Hs-HKg	0.795	0.75347
JN819419	2000	DENV2-E	1.04856	Hs-HKg	0.788	0.751509
JF730044	2001	DENV2-E	1.04987	Hs-HKg	0.791	0.753428
HM488257	2001	DENV2-E	1.05512	Hs-HKg	0.793	0.751575
HM631868	2005	DENV2-E	1.05118	Hs-HKg	0.787	0.748682
HM631867	2006	DENV2-E	1.05118	Hs-HKg	0.787	0.748682
HM631866	2006	DENV2-E	1.04987	Hs-HKg	0.787	0.749618
HM631865	2007	DENV2-E	1.05118	Hs-HKg	0.787	0.748682
GQ868640	2003	DENV2-E	1.04724	Hs-HKg	0.788	0.752451
GQ868625	2008	DENV2-E	1.04593	Hs-HKg	0.79	0.755307
GQ868624	2007	DENV2-E	1.04593	Hs-HKg	0.791	0.756263
GQ868623	2005	DENV2-E	1.04724	Hs-HKg	0.791	0.755316
GQ868622	2003	DENV2-E	1.04856	Hs-HKg	0.793	0.756278
GQ868621	2003	DENV2-E	1.04724	Hs-HKg	0.792	0.756271
GQ868620	2003	DENV2-E	1.04856	Hs-HKg	0.793	0.756278
GQ868595	1991	DENV2-E	1.05118	Hs-HKg	0.793	0.75439
GQ199890	2008	DENV2-E	1.05118	Hs-HKg	0.79	0.751536
FJ906959	2008	DENV2-E	1.05643	Hs-HKg	0.796	0.753481
FJ898467	2005	DENV2-E	1.04987	Hs-HKg	0.789	0.751523
FJ898466	2000	DENV2-E	1.05118	Hs-HKg	0.789	0.750584
FJ898465	1998	DENV2-E	1.04987	Hs-HKg	0.791	0.753428
FJ898453	2005	DENV2-E	1.05118	Hs-HKg	0.79	0.751536
FJ898452	2003	DENV2-E	1.04593	Hs-HKg	0.791	0.756263
FJ898451	2003	DENV2-E	1.05118	Hs-HKg	0.791	0.752487
FJ898450	1990	DENV2-E	1.05381	Hs-HKg	0.792	0.751562
FJ850091	2007	DENV2-E	1.05118	Hs-HKg	0.79	0.751536
FJ850088	2006	DENV2-E	1.04856	Hs-HKg	0.788	0.751509
FJ850085	2005	DENV2-E	1.04593	Hs-HKg	0.786	0.751483
FJ850082	2004	DENV2-E	1.04724	Hs-HKg	0.787	0.751496
FJ850078	2003	DENV2-E	1.04856	Hs-HKg	0.788	0.751509
FJ850076	2002	DENV2-E	1.04724	Hs-HKg	0.787	0.751496
FJ850074	2001	DENV2-E	1.04856	Hs-HKg	0.789	0.752463
FJ850072	2000	DENV2-E	1.05118	Hs-HKg	0.793	0.75439
FJ639718	2008	DENV2-E	1.04593	Hs-HKg	0.791	0.756263
FJ639711	2005	DENV2-E	1.04987	Hs-HKg	0.793	0.755333
FJ639710	2005	DENV2-E	1.04987	Hs-HKg	0.793	0.755333
FJ639709	2005	DENV2-E	1.04724	Hs-HKg	0.792	0.756271
FJ639708	2005	DENV2-E	1.04724	Hs-HKg	0.791	0.755316
FJ639707	2004	DENV2-E	1.04724	Hs-HKg	0.79	0.754361
FJ639706	2004	DENV2-E	1.04856	Hs-HKg	0.793	0.756278
FJ639705	2003	DENV2-E	1.04724	Hs-HKg	0.792	0.756271
FJ639704	2003	DENV2-E	1.04856	Hs-HKg	0.792	0.755324
FJ639703	2003	DENV2-E	1.04987	Hs-HKg	0.792	0.75438
FJ639702	2003	DENV2-E	1.04987	Hs-HKg	0.792	0.75438
FJ639701	2002	DENV2-E	1.04856	Hs-HKg	0.792	0.755324
FJ639700	2002	DENV2-E	1.04856	Hs-HKg	0.793	0.756278
FJ639699	2002	DENV2-E	1.04724	Hs-HKg	0.792	0.756271
FJ639698	2002	DENV2-E	1.04724	Hs-HKg	0.792	0.756271
FJ639697	2001	DENV2-E	1.05249	Hs-HKg	0.792	0.752499
EU482668	2006	DENV2-E	1.04462	Hs-HKg	0.791	0.757214
EU482648	2006	DENV2-E	1.04856	Hs-HKg	0.791	0.75437
HQ999999	2009	DENV2-E	1.05381	Hs-HKg	0.789	0.748715
KJ918750	2007	DENV2-E	1.05249	Hs-HKg	0.795	0.755349
JF357907	2007	DENV2-E	1.05249	Hs-HKg	0.787	0.747748
JF357906	2008	DENV2-E	1.05249	Hs-HKg	0.787	0.747748
JF357905	2007	DENV2-E	1.05249	Hs-HKg	0.787	0.747748
HQ733861	2006	DENV2-E	1.05249	Hs-HKg	0.787	0.747748
HQ634199	2007	DENV2-E	1.05249	Hs-HKg	0.788	0.748698
HQ541794	2005	DENV2-E	1.05249	Hs-HKg	0.788	0.748698
HQ541793	2005	DENV2-E	1.05249	Hs-HKg	0.789	0.749648
HQ541792	2008	DENV2-E	1.05118	Hs-HKg	0.787	0.748682
HQ541788	2007	DENV2-E	1.04987	Hs-HKg	0.788	0.75057
HQ541787	2007	DENV2-E	1.05249	Hs-HKg	0.787	0.747748
HQ541786	2006	DENV2-E	1.05118	Hs-HKg	0.787	0.748682
KJ701507	2013	DENV2-E	1.05774	Hs-HKg	0.794	0.750655
KC131142	2012	DENV2-E	1.05381	Hs-HKg	0.792	0.751562
JN819424	2006	DENV2-E	1.05249	Hs-HKg	0.788	0.748698
JN819421	2007	DENV2-E	1.05249	Hs-HKg	0.788	0.748698
JN819420	2007	DENV2-E	1.05249	Hs-HKg	0.787	0.747748
JN819418	1988	DENV2-E	1.05381	Hs-HKg	0.794	0.75346
JN819416	2000	DENV2-E	1.05249	Hs-HKg	0.788	0.748698
JN819408	2001	DENV2-E	1.04987	Hs-HKg	0.788	0.75057
JN819407	2007	DENV2-E	1.05118	Hs-HKg	0.791	0.752487
HQ891024	2008	DENV2-E	1.05512	Hs-HKg	0.795	0.75347
HQ891023	2008	DENV2-E	1.05512	Hs-HKg	0.795	0.75347
JF730052	2009	DENV2-E	1.05118	Hs-HKg	0.787	0.748682
JF730051	2009	DENV2-E	1.05118	Hs-HKg	0.786	0.74773
JF730049	2007	DENV2-E	1.04856	Hs-HKg	0.793	0.756278
HQ705625	2009	DENV2-E	1.05118	Hs-HKg	0.786	0.74773
HQ705624	2009	DENV2-E	1.04987	Hs-HKg	0.787	0.749618
HM181971	2008	DENV2-E	1.04987	Hs-HKg	0.789	0.751523
GU131947	2007	DENV2-E	1.04856	Hs-HKg	0.788	0.751509
GU131886	2001	DENV2-E	1.04724	Hs-HKg	0.792	0.756271
GU131885	2008	DENV2-E	1.04987	Hs-HKg	0.79	0.752475
GU131884	2008	DENV2-E	1.04987	Hs-HKg	0.789	0.751523
GU131883	2008	DENV2-E	1.04987	Hs-HKg	0.79	0.752475
GU131882	2008	DENV2-E	1.04987	Hs-HKg	0.79	0.752475
GU131881	2008	DENV2-E	1.05118	Hs-HKg	0.79	0.751536
GU131880	2008	DENV2-E	1.04987	Hs-HKg	0.79	0.752475
GU131879	2008	DENV2-E	1.04987	Hs-HKg	0.79	0.752475
GU131864	2008	DENV2-E	1.04987	Hs-HKg	0.79	0.752475
GU131843	1986	DENV2-E	1.05381	Hs-HKg	0.793	0.752511
GQ868552	1998	DENV2-E	1.05118	Hs-HKg	0.792	0.753438
GQ868558	2007	DENV2-E	1.04856	Hs-HKg	0.788	0.751509
GQ868557	2005	DENV2-E	1.04724	Hs-HKg	0.787	0.751496
GQ868556	2005	DENV2-E	1.04856	Hs-HKg	0.788	0.751509
GQ868555	2005	DENV2-E	1.04724	Hs-HKg	0.786	0.750541
GQ868554	2004	DENV2-E	1.04987	Hs-HKg	0.789	0.751523
GQ868553	1999	DENV2-E	1.04987	Hs-HKg	0.788	0.75057
GQ868646	2007	DENV2-E	1.04987	Hs-HKg	0.787	0.749618
GQ868641	2007	DENV2-E	1.04987	Hs-HKg	0.789	0.751523
GQ868604	2005	DENV2-E	1.05381	Hs-HKg	0.788	0.747766
GQ868603	1987	DENV2-E	1.04987	Hs-HKg	0.792	0.75438
GQ868600	1969	DENV2-E	1.05643	Hs-HKg	0.796	0.753481
GQ868599	1987	DENV2-E	1.05643	Hs-HKg	0.796	0.753481
GQ868598	1991	DENV2-E	1.05118	Hs-HKg	0.793	0.75439
GQ868597	1991	DENV2-E	1.05118	Hs-HKg	0.793	0.75439
GQ868596	1991	DENV2-E	1.05118	Hs-HKg	0.793	0.75439
GQ868592	1986	DENV2-E	1.05512	Hs-HKg	0.794	0.752522
GQ868591	1964	DENV2-E	1.05512	Hs-HKg	0.795	0.75347
GQ868551	2008	DENV2-E	1.05118	Hs-HKg	0.79	0.751536
GQ868550	2008	DENV2-E	1.04987	Hs-HKg	0.79	0.752475
GQ868549	2008	DENV2-E	1.04987	Hs-HKg	0.79	0.752475
GQ868545	1996	DENV2-E	1.04593	Hs-HKg	0.789	0.754351
GQ868544	1996	DENV2-E	1.04987	Hs-HKg	0.792	0.75438
GQ868543	1995	DENV2-E	1.04856	Hs-HKg	0.791	0.75437
GQ868542	1994	DENV2-E	1.04987	Hs-HKg	0.791	0.753428
GQ868541	1991	DENV2-E	1.05249	Hs-HKg	0.792	0.752499
GQ868540	1990	DENV2-E	1.05118	Hs-HKg	0.792	0.753438
GQ252677	2004	DENV2-E	1.05643	Hs-HKg	0.795	0.752534
GQ252676	2003	DENV2-E	1.05906	Hs-HKg	0.796	0.751613
GQ199892	2007	DENV2-E	1.05118	Hs-HKg	0.79	0.751536
GQ199898	2001	DENV2-E	1.05249	Hs-HKg	0.788	0.748698
GQ199897	2002	DENV2-E	1.05118	Hs-HKg	0.788	0.749633
GQ199896	2006	DENV2-E	1.05118	Hs-HKg	0.786	0.74773
GQ199895	1999	DENV2-E	1.05249	Hs-HKg	0.788	0.748698
GQ199901	2008	DENV2-E	1.05643	Hs-HKg	0.796	0.753481
GQ199900	2008	DENV2-E	1.05643	Hs-HKg	0.796	0.753481
GQ199899	2008	DENV2-E	1.05643	Hs-HKg	0.796	0.753481
GQ199874	2004	DENV2-E	1.05249	Hs-HKg	0.789	0.749648
GQ199869	2007	DENV2-E	1.05118	Hs-HKg	0.787	0.748682
GQ199868	2007	DENV2-E	1.05249	Hs-HKg	0.787	0.747748
GQ199866	2007	DENV2-E	1.05249	Hs-HKg	0.787	0.747748
FJ882594	2007	DENV2-E	1.05381	Hs-HKg	0.789	0.748715
FJ882593	2007	DENV2-E	1.05249	Hs-HKg	0.787	0.747748
FJ432724	2007	DENV2-E	1.04724	Hs-HKg	0.792	0.756271
FJ898479	2007	DENV2-E	1.05118	Hs-HKg	0.786	0.74773
FJ898478	2000	DENV2-E	1.05118	Hs-HKg	0.788	0.749633
FJ898477	2000	DENV2-E	1.05118	Hs-HKg	0.788	0.749633
FJ906969	2009	DENV2-E	1.05643	Hs-HKg	0.796	0.753481
FJ906968	2009	DENV2-E	1.05643	Hs-HKg	0.795	0.752534
FJ906967	2009	DENV2-E	1.05643	Hs-HKg	0.796	0.753481
FJ906966	2009	DENV2-E	1.05643	Hs-HKg	0.796	0.753481
FJ906962	2005	DENV2-E	1.05249	Hs-HKg	0.788	0.748698
FJ906961	2005	DENV2-E	1.05249	Hs-HKg	0.789	0.749648
FJ906960	2007	DENV2-E	1.05118	Hs-HKg	0.787	0.748682
FJ906958	1996	DENV2-E	1.04856	Hs-HKg	0.792	0.755324
FJ906957	1996	DENV2-E	1.04987	Hs-HKg	0.792	0.75438
FJ906956	2005	DENV2-E	1.05249	Hs-HKg	0.789	0.749648
FJ898461	2002	DENV2-E	1.05118	Hs-HKg	0.788	0.749633
FJ898460	2001	DENV2-E	1.05118	Hs-HKg	0.79	0.751536
FJ898454	2006	DENV2-E	1.05906	Hs-HKg	0.796	0.751613
FJ898449	1984	DENV2-E	1.05381	Hs-HKg	0.794	0.75346
FJ898436	2004	DENV2-E	1.05249	Hs-HKg	0.789	0.749648
FJ898435	2005	DENV2-E	1.05249	Hs-HKg	0.789	0.749648
FJ898434	2007	DENV2-E	1.05249	Hs-HKg	0.788	0.748698
FJ898432	2007	DENV2-E	1.05249	Hs-HKg	0.787	0.747748
FJ882602	1996	DENV2-E	1.05774	Hs-HKg	0.796	0.752546
FJ873811	2006	DENV2-E	1.04593	Hs-HKg	0.792	0.75722
FJ873808	2000	DENV2-E	1.05249	Hs-HKg	0.788	0.748698
FJ859028	2007	DENV2-E	1.04593	Hs-HKg	0.792	0.75722
FJ850112	2004	DENV2-E	1.04856	Hs-HKg	0.789	0.752463
FJ850108	2008	DENV2-E	1.04987	Hs-HKg	0.789	0.751523
FJ850107	2008	DENV2-E	1.04987	Hs-HKg	0.79	0.752475
FJ850106	2008	DENV2-E	1.04987	Hs-HKg	0.79	0.752475
FJ850105	2007	DENV2-E	1.04987	Hs-HKg	0.789	0.751523
FJ850067	2006	DENV2-E	1.05249	Hs-HKg	0.788	0.748698
FJ850066	2000	DENV2-E	1.05118	Hs-HKg	0.788	0.749633
FJ850065	2000	DENV2-E	1.05249	Hs-HKg	0.789	0.749648
FJ850064	2000	DENV2-E	1.05118	Hs-HKg	0.788	0.749633
FJ850063	2000	DENV2-E	1.05249	Hs-HKg	0.789	0.749648
FJ850062	2000	DENV2-E	1.05249	Hs-HKg	0.789	0.749648
FJ850061	2000	DENV2-E	1.05118	Hs-HKg	0.788	0.749633
FJ850060	2000	DENV2-E	1.05118	Hs-HKg	0.788	0.749633
FJ850054	2005	DENV2-E	1.05249	Hs-HKg	0.788	0.748698
FJ850053	2005	DENV2-E	1.05118	Hs-HKg	0.788	0.749633
FJ850051	2007	DENV2-E	1.05249	Hs-HKg	0.787	0.747748
FJ850050	2007	DENV2-E	1.05118	Hs-HKg	0.786	0.74773
FJ850121	2001	DENV2-E	1.05118	Hs-HKg	0.788	0.749633
FJ850120	2001	DENV2-E	1.05249	Hs-HKg	0.789	0.749648
FJ850119	2000	DENV2-E	1.05249	Hs-HKg	0.789	0.749648
FJ850118	2000	DENV2-E	1.05249	Hs-HKg	0.788	0.748698
FJ850117	2000	DENV2-E	1.05249	Hs-HKg	0.788	0.748698
FJ850116	2007	DENV2-E	1.05249	Hs-HKg	0.787	0.747748
FJ850115	2005	DENV2-E	1.05249	Hs-HKg	0.789	0.749648
FJ810418	2008	DENV2-E	1.05249	Hs-HKg	0.787	0.747748
FJ810412	2001	DENV2-E	1.04724	Hs-HKg	0.793	0.757226
FJ810411	2001	DENV2-E	1.04724	Hs-HKg	0.792	0.756271
FJ810410	2001	DENV2-E	1.04856	Hs-HKg	0.791	0.75437
FJ810409	2001	DENV2-E	1.04724	Hs-HKg	0.792	0.756271
FJ744709	2008	DENV2-E	1.05249	Hs-HKg	0.787	0.747748
FJ744708	2007	DENV2-E	1.04987	Hs-HKg	0.785	0.747713
FJ744707	2007	DENV2-E	1.05249	Hs-HKg	0.788	0.748698
FJ744706	2007	DENV2-E	1.05118	Hs-HKg	0.786	0.74773
FJ744705	2000	DENV2-E	1.05249	Hs-HKg	0.789	0.749648
FJ744704	2001	DENV2-E	1.05249	Hs-HKg	0.788	0.748698
FJ744745	2000	DENV2-E	1.05118	Hs-HKg	0.787	0.748682
FJ744744	2000	DENV2-E	1.05118	Hs-HKg	0.788	0.749633
FJ744743	2007	DENV2-E	1.04987	Hs-HKg	0.786	0.748665
FJ744742	2006	DENV2-E	1.05118	Hs-HKg	0.787	0.748682
FJ744741	2006	DENV2-E	1.05249	Hs-HKg	0.789	0.749648
FJ744725	2001	DENV2-E	1.04724	Hs-HKg	0.791	0.755316
FJ744724	2001	DENV2-E	1.04724	Hs-HKg	0.792	0.756271
FJ744723	2001	DENV2-E	1.04724	Hs-HKg	0.791	0.755316
FJ744722	2001	DENV2-E	1.04724	Hs-HKg	0.791	0.755316
FJ744721	2001	DENV2-E	1.04856	Hs-HKg	0.792	0.755324
FJ744720	2001	DENV2-E	1.04724	Hs-HKg	0.791	0.755316
FJ744719	2001	DENV2-E	1.04724	Hs-HKg	0.791	0.755316
FJ744718	2001	DENV2-E	1.04724	Hs-HKg	0.791	0.755316
FJ744717	2001	DENV2-E	1.04724	Hs-HKg	0.791	0.755316
FJ744716	2001	DENV2-E	1.04856	Hs-HKg	0.792	0.755324
FJ744715	2001	DENV2-E	1.04724	Hs-HKg	0.791	0.755316
FJ744714	2001	DENV2-E	1.04724	Hs-HKg	0.792	0.756271
FJ744713	2001	DENV2-E	1.04724	Hs-HKg	0.792	0.756271
FJ744712	2001	DENV2-E	1.04724	Hs-HKg	0.792	0.756271
FJ744711	2001	DENV2-E	1.04724	Hs-HKg	0.792	0.756271
FJ744710	2001	DENV2-E	1.04724	Hs-HKg	0.792	0.756271
FJ744703	2007	DENV2-E	1.05249	Hs-HKg	0.787	0.747748
FJ687447	2001	DENV2-E	1.04724	Hs-HKg	0.792	0.756271
FJ687446	2001	DENV2-E	1.04856	Hs-HKg	0.791	0.75437
FJ687445	2001	DENV2-E	1.04856	Hs-HKg	0.791	0.75437
FJ687444	2001	DENV2-E	1.04724	Hs-HKg	0.791	0.755316
FJ687443	2001	DENV2-E	1.04724	Hs-HKg	0.791	0.755316
FJ687442	2001	DENV2-E	1.04724	Hs-HKg	0.792	0.756271
FJ687441	2001	DENV2-E	1.04724	Hs-HKg	0.791	0.755316
FJ687440	2001	DENV2-E	1.04724	Hs-HKg	0.791	0.755316
FJ687439	2001	DENV2-E	1.04856	Hs-HKg	0.792	0.755324
FJ687438	2001	DENV2-E	1.04724	Hs-HKg	0.792	0.756271
FJ687437	2001	DENV2-E	1.04724	Hs-HKg	0.792	0.756271
FJ687436	2001	DENV2-E	1.04856	Hs-HKg	0.791	0.75437
FJ687435	2001	DENV2-E	1.04856	Hs-HKg	0.791	0.75437
FJ687434	2001	DENV2-E	1.04856	Hs-HKg	0.791	0.75437
FJ639717	2007	DENV2-E	1.04987	Hs-HKg	0.792	0.75438
FJ461321	2007	DENV2-E	1.04593	Hs-HKg	0.791	0.756263
FJ461314	2007	DENV2-E	1.04462	Hs-HKg	0.79	0.756256
FJ461311	2008	DENV2-E	1.04462	Hs-HKg	0.79	0.756256
FJ461309	2008	DENV2-E	1.04593	Hs-HKg	0.791	0.756263
FJ461305	2007	DENV2-E	1.04462	Hs-HKg	0.791	0.757214
FJ432726	2007	DENV2-E	1.04462	Hs-HKg	0.79	0.756256
FJ639837	2007	DENV2-E	1.05118	Hs-HKg	0.786	0.74773
FJ639836	2007	DENV2-E	1.05249	Hs-HKg	0.787	0.747748
FJ639835	2007	DENV2-E	1.05118	Hs-HKg	0.787	0.748682
FJ639834	2007	DENV2-E	1.05249	Hs-HKg	0.787	0.747748
FJ639833	2007	DENV2-E	1.05118	Hs-HKg	0.786	0.74773
FJ639832	2001	DENV2-E	1.04724	Hs-HKg	0.792	0.756271
FJ639831	2001	DENV2-E	1.04593	Hs-HKg	0.79	0.755307
FJ639830	2001	DENV2-E	1.04724	Hs-HKg	0.791	0.755316
FJ639829	2001	DENV2-E	1.04856	Hs-HKg	0.791	0.75437
FJ639828	2001	DENV2-E	1.04856	Hs-HKg	0.792	0.755324
FJ639822	2006	DENV2-E	1.05118	Hs-HKg	0.788	0.749633
FJ639809	2005	DENV2-E	1.04856	Hs-HKg	0.789	0.752463
FJ639788	2004	DENV2-E	1.05118	Hs-HKg	0.789	0.750584
FJ639783	2003	DENV2-E	1.05118	Hs-HKg	0.788	0.749633
FJ639734	2003	DENV2-E	1.04724	Hs-HKg	0.787	0.751496
FJ639733	2005	DENV2-E	1.04856	Hs-HKg	0.789	0.752463
FJ639732	2005	DENV2-E	1.04987	Hs-HKg	0.789	0.751523
FJ547090	2007	DENV2-E	1.05249	Hs-HKg	0.787	0.747748
FJ562098	2007	DENV2-E	1.04593	Hs-HKg	0.792	0.75722
FJ547067	2007	DENV2-E	1.04462	Hs-HKg	0.791	0.757214
FJ547064	2007	DENV2-E	1.04331	Hs-HKg	0.791	0.758166
FJ478459	2007	DENV2-E	1.05249	Hs-HKg	0.787	0.747748
FJ478455	2005	DENV2-E	1.05118	Hs-HKg	0.787	0.748682
FJ410291	2007	DENV2-E	1.05118	Hs-HKg	0.787	0.748682
FJ410288	2007	DENV2-E	1.04856	Hs-HKg	0.793	0.756278
FJ410259	2008	DENV2-E	1.04593	Hs-HKg	0.792	0.75722
FJ410241	2008	DENV2-E	1.04462	Hs-HKg	0.791	0.757214
FJ410237	2008	DENV2-E	1.04593	Hs-HKg	0.791	0.756263
FJ410233	2008	DENV2-E	1.04462	Hs-HKg	0.791	0.757214
FJ410228	2007	DENV2-E	1.04462	Hs-HKg	0.791	0.757214
FJ410224	2007	DENV2-E	1.04462	Hs-HKg	0.79	0.756256
FJ410223	2007	DENV2-E	1.04462	Hs-HKg	0.791	0.757214
FJ410221	2007	DENV2-E	1.04462	Hs-HKg	0.791	0.757214
FJ410219	2007	DENV2-E	1.04593	Hs-HKg	0.792	0.75722
FJ410217	2007	DENV2-E	1.04593	Hs-HKg	0.792	0.75722
FJ410215	2008	DENV2-E	1.04593	Hs-HKg	0.79	0.755307
FJ410208	2007	DENV2-E	1.04462	Hs-HKg	0.79	0.756256
FJ410202	2007	DENV2-E	1.04331	Hs-HKg	0.791	0.758166
FJ410200	2007	DENV2-E	1.04462	Hs-HKg	0.791	0.757214
FJ410195	2007	DENV2-E	1.04462	Hs-HKg	0.79	0.756256
FJ410193	2007	DENV2-E	1.04462	Hs-HKg	0.792	0.758171
FJ390391	2007	DENV2-E	1.05249	Hs-HKg	0.788	0.748698
FJ390390	2007	DENV2-E	1.04987	Hs-HKg	0.787	0.749618
FJ390387	2007	DENV2-E	1.04593	Hs-HKg	0.793	0.758176
FJ390385	2007	DENV2-E	1.04593	Hs-HKg	0.792	0.75722
FJ390384	2007	DENV2-E	1.04462	Hs-HKg	0.792	0.758171
FJ373301	2007	DENV2-E	1.05249	Hs-HKg	0.787	0.747748
FJ373300	2007	DENV2-E	1.05249	Hs-HKg	0.787	0.747748
FJ373299	2007	DENV2-E	1.04462	Hs-HKg	0.791	0.757214
FJ226066	2005	DENV2-E	1.05249	Hs-HKg	0.789	0.749648
FJ205880	2007	DENV2-E	1.04724	Hs-HKg	0.792	0.756271
FJ205879	2007	DENV2-E	1.04462	Hs-HKg	0.791	0.757214
FJ205878	2007	DENV2-E	1.04462	Hs-HKg	0.792	0.758171
FJ205877	2007	DENV2-E	1.04462	Hs-HKg	0.791	0.757214
FJ205885	2008	DENV2-E	1.05118	Hs-HKg	0.787	0.748682
FJ182014	2007	DENV2-E	1.05249	Hs-HKg	0.787	0.747748
FJ182012	2005	DENV2-E	1.04856	Hs-HKg	0.788	0.751509
FJ024461	2007	DENV2-E	1.04593	Hs-HKg	0.792	0.75722
FJ024458	2007	DENV2-E	1.04593	Hs-HKg	0.792	0.75722
FJ024454	2007	DENV2-E	1.04462	Hs-HKg	0.791	0.757214
FJ024452	2007	DENV2-E	1.04593	Hs-HKg	0.791	0.756263
FJ024477	2004	DENV2-E	1.05249	Hs-HKg	0.79	0.750599
FJ024475	2005	DENV2-E	1.04987	Hs-HKg	0.789	0.751523
FJ024474	2005	DENV2-E	1.04724	Hs-HKg	0.788	0.752451
FJ024473	2005	DENV2-E	1.04987	Hs-HKg	0.789	0.751523
EU854294	2005	DENV2-E	1.04987	Hs-HKg	0.789	0.751523
EU854293	1944	DENV2-E	1.05512	Hs-HKg	0.796	0.754418
EU726776	2007	DENV2-E	1.04462	Hs-HKg	0.791	0.757214
EU726775	1996	DENV2-E	1.05118	Hs-HKg	0.789	0.750584
EU726767	1994	DENV2-E	1.04593	Hs-HKg	0.79	0.755307
EU687250	2007	DENV2-E	1.04462	Hs-HKg	0.791	0.757214
EU687249	2007	DENV2-E	1.04856	Hs-HKg	0.791	0.75437
EU687248	2007	DENV2-E	1.04462	Hs-HKg	0.791	0.757214
EU687246	1994	DENV2-E	1.04856	Hs-HKg	0.791	0.75437
EU687220	1996	DENV2-E	1.05118	Hs-HKg	0.791	0.752487
EU677149	2007	DENV2-E	1.04462	Hs-HKg	0.791	0.757214
EU677148	2007	DENV2-E	1.04462	Hs-HKg	0.791	0.757214
EU677138	2007	DENV2-E	1.04593	Hs-HKg	0.791	0.756263
EU677137	2007	DENV2-E	1.04462	Hs-HKg	0.791	0.757214
EU660417	2007	DENV2-E	1.04462	Hs-HKg	0.79	0.756256
EU660416	2007	DENV2-E	1.04462	Hs-HKg	0.791	0.757214
EU660415	2007	DENV2-E	1.04593	Hs-HKg	0.792	0.75722
EU660414	2007	DENV2-E	1.04462	Hs-HKg	0.791	0.757214
EU660413	2007	DENV2-E	1.04856	Hs-HKg	0.793	0.756278
EU660406	2007	DENV2-E	1.05249	Hs-HKg	0.787	0.747748
EU660405	2007	DENV2-E	1.05118	Hs-HKg	0.787	0.748682
EU660404	2007	DENV2-E	1.05249	Hs-HKg	0.787	0.747748
EU621672	2007	DENV2-E	1.05249	Hs-HKg	0.787	0.747748
EU596500	2007	DENV2-E	1.05118	Hs-HKg	0.787	0.748682
EU596499	2007	DENV2-E	1.05118	Hs-HKg	0.787	0.748682
EU596498	2007	DENV2-E	1.05118	Hs-HKg	0.787	0.748682
EU596497	2007	DENV2-E	1.05249	Hs-HKg	0.787	0.747748
EU596496	2007	DENV2-E	1.05118	Hs-HKg	0.787	0.748682
EU596495	2007	DENV2-E	1.05249	Hs-HKg	0.787	0.747748
EU596484	2005	DENV2-E	1.05249	Hs-HKg	0.789	0.749648
EU596483	2006	DENV2-E	1.05249	Hs-HKg	0.788	0.748698
EU569721	2006	DENV2-E	1.04462	Hs-HKg	0.791	0.757214
EU569702	2007	DENV2-E	1.05118	Hs-HKg	0.787	0.748682
EU569701	2007	DENV2-E	1.05118	Hs-HKg	0.787	0.748682
EU569700	2007	DENV2-E	1.05249	Hs-HKg	0.787	0.747748
EU569699	2007	DENV2-E	1.05118	Hs-HKg	0.787	0.748682
EU569698	2007	DENV2-E	1.05118	Hs-HKg	0.787	0.748682
EU569697	2007	DENV2-E	1.05249	Hs-HKg	0.787	0.747748
EU569696	2007	DENV2-E	1.05249	Hs-HKg	0.787	0.747748
EU569695	2007	DENV2-E	1.05249	Hs-HKg	0.787	0.747748
EU569694	2007	DENV2-E	1.05249	Hs-HKg	0.787	0.747748
EU569693	2007	DENV2-E	1.05249	Hs-HKg	0.787	0.747748
EU569692	2007	DENV2-E	1.05249	Hs-HKg	0.787	0.747748
EU482788	2003	DENV2-E	1.04724	Hs-HKg	0.79	0.754361
EU482787	2003	DENV2-E	1.04856	Hs-HKg	0.791	0.75437
EU482786	2003	DENV2-E	1.04593	Hs-HKg	0.792	0.75722
EU482785	2003	DENV2-E	1.04856	Hs-HKg	0.792	0.755324
EU482784	2003	DENV2-E	1.04987	Hs-HKg	0.795	0.757238
EU482783	2003	DENV2-E	1.04724	Hs-HKg	0.79	0.754361
EU482782	2003	DENV2-E	1.04724	Hs-HKg	0.793	0.757226
EU482781	2003	DENV2-E	1.04856	Hs-HKg	0.792	0.755324
EU482780	2003	DENV2-E	1.04856	Hs-HKg	0.792	0.755324
EU482779	2003	DENV2-E	1.04856	Hs-HKg	0.791	0.75437
EU482778	2003	DENV2-E	1.04724	Hs-HKg	0.789	0.753406
EU482777	2005	DENV2-E	1.04462	Hs-HKg	0.79	0.756256
EU482776	2005	DENV2-E	1.04724	Hs-HKg	0.792	0.756271
EU482775	2004	DENV2-E	1.04724	Hs-HKg	0.793	0.757226
EU482774	2004	DENV2-E	1.04593	Hs-HKg	0.792	0.75722
EU482773	2006	DENV2-E	1.05118	Hs-HKg	0.787	0.748682
EU482772	2006	DENV2-E	1.05118	Hs-HKg	0.787	0.748682
EU482771	2005	DENV2-E	1.05249	Hs-HKg	0.789	0.749648
EU482770	2005	DENV2-E	1.05249	Hs-HKg	0.789	0.749648
EU482769	2005	DENV2-E	1.05249	Hs-HKg	0.788	0.748698
EU482766	2005	DENV2-E	1.05249	Hs-HKg	0.787	0.747748
EU482763	2005	DENV2-E	1.05249	Hs-HKg	0.789	0.749648
EU482762	2005	DENV2-E	1.05249	Hs-HKg	0.788	0.748698
EU482761	2005	DENV2-E	1.05249	Hs-HKg	0.789	0.749648
EU482760	2005	DENV2-E	1.05249	Hs-HKg	0.789	0.749648
EU482759	2005	DENV2-E	1.05249	Hs-HKg	0.788	0.748698
EU482758	2005	DENV2-E	1.05249	Hs-HKg	0.789	0.749648
EU482757	2005	DENV2-E	1.05118	Hs-HKg	0.787	0.748682
EU482756	2005	DENV2-E	1.05118	Hs-HKg	0.787	0.748682
EU482755	2005	DENV2-E	1.05118	Hs-HKg	0.788	0.749633
EU482754	2005	DENV2-E	1.05118	Hs-HKg	0.789	0.750584
EU482753	2005	DENV2-E	1.05249	Hs-HKg	0.789	0.749648
EU482752	2005	DENV2-E	1.05249	Hs-HKg	0.789	0.749648
EU482751	2005	DENV2-E	1.05118	Hs-HKg	0.787	0.748682
EU482750	2005	DENV2-E	1.05249	Hs-HKg	0.789	0.749648
EU482749	2005	DENV2-E	1.05249	Hs-HKg	0.789	0.749648
EU482748	2005	DENV2-E	1.05118	Hs-HKg	0.788	0.749633
EU482705	2007	DENV2-E	1.04593	Hs-HKg	0.791	0.756263
EU482704	2007	DENV2-E	1.04593	Hs-HKg	0.791	0.756263
EU482703	2007	DENV2-E	1.04593	Hs-HKg	0.791	0.756263
EU482702	2007	DENV2-E	1.04593	Hs-HKg	0.792	0.75722
EU482701	2007	DENV2-E	1.04593	Hs-HKg	0.793	0.758176
EU482700	2007	DENV2-E	1.04593	Hs-HKg	0.792	0.75722
EU482699	2007	DENV2-E	1.04593	Hs-HKg	0.791	0.756263
EU482698	2007	DENV2-E	1.04593	Hs-HKg	0.792	0.75722
EU482697	2007	DENV2-E	1.04462	Hs-HKg	0.792	0.758171
EU482696	2006	DENV2-E	1.04987	Hs-HKg	0.787	0.749618
EU482695	2005	DENV2-E	1.05118	Hs-HKg	0.788	0.749633
EU482694	2007	DENV2-E	1.05118	Hs-HKg	0.787	0.748682
EU482693	2006	DENV2-E	1.04987	Hs-HKg	0.787	0.749618
EU482692	2006	DENV2-E	1.05118	Hs-HKg	0.787	0.748682
EU482691	2006	DENV2-E	1.05118	Hs-HKg	0.787	0.748682
EU482690	2006	DENV2-E	1.05118	Hs-HKg	0.787	0.748682
EU482689	2006	DENV2-E	1.04987	Hs-HKg	0.787	0.749618
EU482688	2006	DENV2-E	1.05249	Hs-HKg	0.788	0.748698
EU482687	2006	DENV2-E	1.05118	Hs-HKg	0.787	0.748682
EU482686	2006	DENV2-E	1.05118	Hs-HKg	0.787	0.748682
EU482685	2006	DENV2-E	1.05249	Hs-HKg	0.787	0.747748
EU482684	2006	DENV2-E	1.05249	Hs-HKg	0.787	0.747748
EU482683	2006	DENV2-E	1.05249	Hs-HKg	0.787	0.747748
EU482682	2006	DENV2-E	1.05118	Hs-HKg	0.787	0.748682
EU482681	2005	DENV2-E	1.05249	Hs-HKg	0.789	0.749648
EU482680	2005	DENV2-E	1.05249	Hs-HKg	0.789	0.749648
EU482679	2007	DENV2-E	1.04462	Hs-HKg	0.792	0.758171
EU482678	2006	DENV2-E	1.04593	Hs-HKg	0.791	0.756263
EU482677	2006	DENV2-E	1.04593	Hs-HKg	0.791	0.756263
EU482676	2006	DENV2-E	1.04462	Hs-HKg	0.792	0.758171
EU482675	2006	DENV2-E	1.04724	Hs-HKg	0.792	0.756271
EU482674	2006	DENV2-E	1.04856	Hs-HKg	0.793	0.756278
EU482673	2006	DENV2-E	1.04593	Hs-HKg	0.792	0.75722
EU482672	2006	DENV2-E	1.05906	Hs-HKg	0.798	0.753502
EU482671	2006	DENV2-E	1.04462	Hs-HKg	0.791	0.757214
EU482670	2006	DENV2-E	1.04593	Hs-HKg	0.792	0.75722
EU482669	2006	DENV2-E	1.04724	Hs-HKg	0.791	0.755316
EU482667	2006	DENV2-E	1.04331	Hs-HKg	0.791	0.758166
EU482666	2006	DENV2-E	1.04724	Hs-HKg	0.79	0.754361
EU482665	2006	DENV2-E	1.04593	Hs-HKg	0.792	0.75722
EU482664	2006	DENV2-E	1.04987	Hs-HKg	0.791	0.753428
EU482663	2006	DENV2-E	1.04462	Hs-HKg	0.791	0.757214
EU482662	2006	DENV2-E	1.04856	Hs-HKg	0.791	0.75437
EU482661	2006	DENV2-E	1.04462	Hs-HKg	0.79	0.756256
EU482660	2006	DENV2-E	1.04856	Hs-HKg	0.791	0.75437
EU482659	2006	DENV2-E	1.04724	Hs-HKg	0.791	0.755316
EU482658	2006	DENV2-E	1.04593	Hs-HKg	0.791	0.756263
EU482657	2006	DENV2-E	1.04724	Hs-HKg	0.793	0.757226
EU482656	2006	DENV2-E	1.04462	Hs-HKg	0.792	0.758171
EU482655	2006	DENV2-E	1.04593	Hs-HKg	0.791	0.756263
EU482654	2006	DENV2-E	1.04593	Hs-HKg	0.791	0.756263
EU482653	2006	DENV2-E	1.04593	Hs-HKg	0.792	0.75722
EU482652	2006	DENV2-E	1.04593	Hs-HKg	0.792	0.75722
EU482651	2006	DENV2-E	1.04593	Hs-HKg	0.792	0.75722
EU482650	2006	DENV2-E	1.04593	Hs-HKg	0.791	0.756263
EU482649	2006	DENV2-E	1.04462	Hs-HKg	0.792	0.758171
EU482647	2006	DENV2-E	1.04593	Hs-HKg	0.791	0.756263
EU482646	2006	DENV2-E	1.04462	Hs-HKg	0.791	0.757214
EU482645	2006	DENV2-E	1.04462	Hs-HKg	0.791	0.757214
EU482644	2006	DENV2-E	1.04593	Hs-HKg	0.791	0.756263
EU482643	2006	DENV2-E	1.04593	Hs-HKg	0.792	0.75722
EU482642	2006	DENV2-E	1.04593	Hs-HKg	0.791	0.756263
EU482641	2006	DENV2-E	1.04593	Hs-HKg	0.791	0.756263
EU482640	2006	DENV2-E	1.05906	Hs-HKg	0.798	0.753502
EU482639	2006	DENV2-E	1.05118	Hs-HKg	0.788	0.749633
EU482638	2007	DENV2-E	1.05118	Hs-HKg	0.787	0.748682
EU482637	2005	DENV2-E	1.05249	Hs-HKg	0.789	0.749648
EU482636	2005	DENV2-E	1.05249	Hs-HKg	0.789	0.749648
EU482635	2005	DENV2-E	1.05118	Hs-HKg	0.788	0.749633
EU482634	2006	DENV2-E	1.04987	Hs-HKg	0.787	0.749618
EU482633	2006	DENV2-E	1.05249	Hs-HKg	0.789	0.749648
EU482632	2005	DENV2-E	1.05249	Hs-HKg	0.789	0.749648
EU482631	2005	DENV2-E	1.05249	Hs-HKg	0.789	0.749648
EU482630	2007	DENV2-E	1.05249	Hs-HKg	0.788	0.748698
EU482629	2007	DENV2-E	1.05249	Hs-HKg	0.789	0.749648
EU482628	2007	DENV2-E	1.05249	Hs-HKg	0.787	0.747748
EU482627	2007	DENV2-E	1.05249	Hs-HKg	0.787	0.747748
EU482626	2007	DENV2-E	1.05249	Hs-HKg	0.787	0.747748
EU482625	2007	DENV2-E	1.05249	Hs-HKg	0.787	0.747748
EU482624	2007	DENV2-E	1.05118	Hs-HKg	0.787	0.748682
EU482623	2007	DENV2-E	1.05118	Hs-HKg	0.787	0.748682
EU482622	2007	DENV2-E	1.05118	Hs-HKg	0.787	0.748682
EU482621	2007	DENV2-E	1.05249	Hs-HKg	0.787	0.747748
EU482620	2006	DENV2-E	1.05249	Hs-HKg	0.787	0.747748
EU482608	2007	DENV2-E	1.04987	Hs-HKg	0.79	0.752475
EU482607	2007	DENV2-E	1.05249	Hs-HKg	0.789	0.749648
EU482606	2007	DENV2-E	1.04987	Hs-HKg	0.79	0.752475
EU482605	2007	DENV2-E	1.04987	Hs-HKg	0.79	0.752475
EU482604	2007	DENV2-E	1.04987	Hs-HKg	0.79	0.752475
EU482603	2007	DENV2-E	1.04987	Hs-HKg	0.788	0.75057
EU482602	2005	DENV2-E	1.05249	Hs-HKg	0.789	0.749648
EU482601	2007	DENV2-E	1.05118	Hs-HKg	0.787	0.748682
EU482600	2005	DENV2-E	1.05249	Hs-HKg	0.789	0.749648
EU482599	2005	DENV2-E	1.05249	Hs-HKg	0.789	0.749648
EU482598	2005	DENV2-E	1.05249	Hs-HKg	0.788	0.748698
EU482597	2005	DENV2-E	1.05249	Hs-HKg	0.789	0.749648
EU482543	2006	DENV2-E	1.04593	Hs-HKg	0.792	0.75722
EU482542	2006	DENV2-E	1.04331	Hs-HKg	0.79	0.757208
EU482541	2006	DENV2-E	1.04462	Hs-HKg	0.791	0.757214
EU482475	2007	DENV2-E	1.04331	Hs-HKg	0.791	0.758166
EU482474	2007	DENV2-E	1.04593	Hs-HKg	0.792	0.75722
EU482473	2006	DENV2-E	1.04593	Hs-HKg	0.791	0.756263
EU482472	2004	DENV2-E	1.04724	Hs-HKg	0.793	0.757226
EU482471	2006	DENV2-E	1.04462	Hs-HKg	0.79	0.756256
EU482470	2006	DENV2-E	1.04593	Hs-HKg	0.791	0.756263
EU482469	2006	DENV2-E	1.04593	Hs-HKg	0.792	0.75722
EU482468	2006	DENV2-E	1.04593	Hs-HKg	0.791	0.756263
EU482467	2006	DENV2-E	1.04462	Hs-HKg	0.791	0.757214
EU482466	2006	DENV2-E	1.04593	Hs-HKg	0.791	0.756263
EU482465	2006	DENV2-E	1.04462	Hs-HKg	0.791	0.757214
EU482464	2006	DENV2-E	1.04593	Hs-HKg	0.791	0.756263
EU482463	2006	DENV2-E	1.04856	Hs-HKg	0.793	0.756278
EU482451	2006	DENV2-E	1.04462	Hs-HKg	0.791	0.757214
EU482450	2006	DENV2-E	1.04593	Hs-HKg	0.792	0.75722
EU482449	2006	DENV2-E	1.04724	Hs-HKg	0.79	0.754361
EU482448	2006	DENV2-E	1.04724	Hs-HKg	0.791	0.755316
EU482447	2006	DENV2-E	1.04724	Hs-HKg	0.792	0.756271
EU482446	2006	DENV2-E	1.04593	Hs-HKg	0.792	0.75722
EU482445	2006	DENV2-E	1.04724	Hs-HKg	0.792	0.756271
EU482444	2006	DENV2-E	1.05249	Hs-HKg	0.789	0.749648
KC762679	2010	DENV2-E	1.05643	Hs-HKg	0.793	0.750641
HM582117	1974	DENV2-E	1.05774	Hs-HKg	0.797	0.753491
HM582116	1974	DENV2-E	1.05774	Hs-HKg	0.796	0.752546
HM582115	1974	DENV2-E	1.05906	Hs-HKg	0.797	0.752558
HM582114	1974	DENV2-E	1.05774	Hs-HKg	0.797	0.753491
HM582113	1974	DENV2-E	1.05906	Hs-HKg	0.797	0.752558
HM582112	1974	DENV2-E	1.05774	Hs-HKg	0.797	0.753491
HM582111	1974	DENV2-E	1.05906	Hs-HKg	0.797	0.752558
HM582110	1973	DENV2-E	1.05774	Hs-HKg	0.798	0.754437
HM582109	1971	DENV2-E	1.05774	Hs-HKg	0.797	0.753491
HM582108	1972	DENV2-E	1.05906	Hs-HKg	0.797	0.752558
HM582107	1972	DENV2-E	1.05906	Hs-HKg	0.797	0.752558
HM582106	1972	DENV2-E	1.05906	Hs-HKg	0.798	0.753502
HM582105	1972	DENV2-E	1.05774	Hs-HKg	0.797	0.753491
HM582104	1972	DENV2-E	1.05906	Hs-HKg	0.797	0.752558
HM582103	1972	DENV2-E	1.05906	Hs-HKg	0.798	0.753502
HM582102	1971	DENV2-E	1.05906	Hs-HKg	0.797	0.752558
HM582101	1971	DENV2-E	1.05906	Hs-HKg	0.798	0.753502
HM582100	1971	DENV2-E	1.05906	Hs-HKg	0.798	0.753502
HM582099	1971	DENV2-E	1.05774	Hs-HKg	0.797	0.753491
EU179859	2006	DENV2-E	1.05774	Hs-HKg	0.796	0.752546
EU179858	2005	DENV2-E	1.05512	Hs-HKg	0.796	0.754418
EU179857	2005	DENV2-E	1.05512	Hs-HKg	0.796	0.754418
KJ189305	2000	DENV2-E	1.05118	Hs-HKg	0.788	0.749633
KF955373	1997	DENV2-E	1.05381	Hs-HKg	0.792	0.751562
KF955372	1997	DENV2-E	1.05249	Hs-HKg	0.793	0.753449
KF955369	2007	DENV2-E	1.05249	Hs-HKg	0.788	0.748698
KF955366	2007	DENV2-E	1.05118	Hs-HKg	0.787	0.748682
KF955364	2006	DENV2-E	1.05381	Hs-HKg	0.792	0.751562
KF955363	1986	DENV2-E	1.04987	Hs-HKg	0.791	0.753428
KF955362	2005	DENV2-E	1.05249	Hs-HKg	0.789	0.749648
KF955360	2006	DENV2-E	1.05381	Hs-HKg	0.792	0.751562
KF955359	2006	DENV2-E	1.05512	Hs-HKg	0.793	0.751575
EU920850	2006	DENV2-E	1.05118	Hs-HKg	0.79	0.751536
EU920849	2006	DENV2-E	1.04987	Hs-HKg	0.79	0.752475
EU920848	2006	DENV2-E	1.05249	Hs-HKg	0.79	0.750599
EU920847	2006	DENV2-E	1.05118	Hs-HKg	0.79	0.751536
EU920846	2006	DENV2-E	1.04987	Hs-HKg	0.79	0.752475
EU920845	2006	DENV2-E	1.05118	Hs-HKg	0.79	0.751536
EU920844	2006	DENV2-E	1.05118	Hs-HKg	0.79	0.751536
EU920843	2005	DENV2-E	1.05118	Hs-HKg	0.79	0.751536
EU920842	2005	DENV2-E	1.05118	Hs-HKg	0.79	0.751536
EU920841	2005	DENV2-E	1.04987	Hs-HKg	0.789	0.751523
EU920840	2005	DENV2-E	1.04856	Hs-HKg	0.788	0.751509
EU920839	2005	DENV2-E	1.04987	Hs-HKg	0.8	0.762
EU920838	2005	DENV2-E	1.05118	Hs-HKg	0.79	0.751536
EU920837	2005	DENV2-E	1.04987	Hs-HKg	0.79	0.752475
EU920836	2005	DENV2-E	1.04987	Hs-HKg	0.79	0.752475
EU920835	2002	DENV2-E	1.04724	Hs-HKg	0.787	0.751496
EU920834	2001	DENV2-E	1.04987	Hs-HKg	0.788	0.75057
EU920833	2000	DENV2-E	1.05381	Hs-HKg	0.792	0.751562
EU920832	1999	DENV2-E	1.05381	Hs-HKg	0.791	0.750613
EU920831	1998	DENV2-E	1.04856	Hs-HKg	0.788	0.751509
EU920830	1998	DENV2-E	1.04724	Hs-HKg	0.787	0.751496
EU920829	1997	DENV2-E	1.04856	Hs-HKg	0.788	0.751509
EU920828	1993	DENV2-E	1.05118	Hs-HKg	0.789	0.750584
FJ390389	1944	DENV2-E	1.05512	Hs-HKg	0.796	0.754418
HQ332190	2007	DENV2-E	1.04987	Hs-HKg	0.79	0.752475
HQ332189	2007	DENV2-E	1.04987	Hs-HKg	0.789	0.751523
HQ332188	2007	DENV2-E	1.05118	Hs-HKg	0.79	0.751536
HQ332187	2007	DENV2-E	1.04987	Hs-HKg	0.789	0.751523
HQ332186	2007	DENV2-E	1.05249	Hs-HKg	0.79	0.750599
HQ332185	2007	DENV2-E	1.04987	Hs-HKg	0.789	0.751523
HQ332184	2006	DENV2-E	1.04987	Hs-HKg	0.79	0.752475
GU369819	2002	DENV2-E	1.05249	Hs-HKg	0.789	0.749648
KC294223	2010	DENV2-E	1.05118	Hs-HKg	0.79	0.751536
KC294222	2002	DENV2-E	1.05118	Hs-HKg	0.792	0.753438
KC294221	2010	DENV2-E	1.05118	Hs-HKg	0.79	0.751536
KC294220	2010	DENV2-E	1.05118	Hs-HKg	0.79	0.751536
KC294219	2010	DENV2-E	1.05118	Hs-HKg	0.79	0.751536
KC294218	2011	DENV2-E	1.05118	Hs-HKg	0.79	0.751536
KC294217	2010	DENV2-E	1.05118	Hs-HKg	0.79	0.751536
KC294216	2002	DENV2-E	1.05118	Hs-HKg	0.792	0.753438
KC294215	2010	DENV2-E	1.05118	Hs-HKg	0.79	0.751536
KC294214	2011	DENV2-E	1.05118	Hs-HKg	0.79	0.751536
KC294213	2011	DENV2-E	1.05118	Hs-HKg	0.79	0.751536
KC294212	2011	DENV2-E	1.05118	Hs-HKg	0.79	0.751536
KC294211	2011	DENV2-E	1.05118	Hs-HKg	0.79	0.751536
KC294210	2011	DENV2-E	1.05118	Hs-HKg	0.79	0.751536
KC294209	2011	DENV2-E	1.05249	Hs-HKg	0.79	0.750599
KC294208	2011	DENV2-E	1.05118	Hs-HKg	0.79	0.751536
KC294207	2011	DENV2-E	1.05118	Hs-HKg	0.79	0.751536
KC294206	2011	DENV2-E	1.05249	Hs-HKg	0.791	0.751549
KC294205	2011	DENV2-E	1.05118	Hs-HKg	0.79	0.751536
KC294204	2011	DENV2-E	1.05118	Hs-HKg	0.79	0.751536
KC294203	2010	DENV2-E	1.05118	Hs-HKg	0.79	0.751536
KC294202	2010	DENV2-E	1.05118	Hs-HKg	0.79	0.751536
KC294201	2009	DENV2-E	1.04856	Hs-HKg	0.791	0.75437
KC294200	2007	DENV2-E	1.04987	Hs-HKg	0.792	0.75438
KJ734727	2014	DENV2-E	1.04987	Hs-HKg	0.792	0.75438
JQ922553	1980	DENV2-E	1.06168	Hs-HKg	0.799	0.752581
JQ922552	1960	DENV2-E	1.05643	Hs-HKg	0.795	0.752534
JQ922551	2005	DENV2-E	1.05512	Hs-HKg	0.795	0.75347
JQ922550	1971	DENV2-E	1.06168	Hs-HKg	0.798	0.751639
JQ922549	1996	DENV2-E	1.05774	Hs-HKg	0.797	0.753491
EF051521	2001	DENV2-E	1.05381	Hs-HKg	0.794	0.75346
KJ010186	2013	DENV2-E	1.05643	Hs-HKg	0.794	0.751588
KJ010185	2011	DENV2-E	1.05774	Hs-HKg	0.794	0.750655
GU289914	1974	DENV2-E	1.05118	Hs-HKg	0.792	0.753438
DQ448231	2001	DENV2-E	1.05906	Hs-HKg	0.797	0.752558
AB479042	2002	DENV2-E	1.04724	Hs-HKg	0.79	0.754361
AB479041	2002	DENV2-E	1.04724	Hs-HKg	0.79	0.754361
KM204118	1944	DENV2-E	1.05643	Hs-HKg	0.796	0.753481
KF704358	1981	DENV2-E	1.05512	Hs-HKg	0.796	0.754418
KF704357	1981	DENV2-E	1.05512	Hs-HKg	0.795	0.75347
KF704356	1981	DENV2-E	1.05512	Hs-HKg	0.795	0.75347
KF704355	1981	DENV2-E	1.05512	Hs-HKg	0.796	0.754418
KF704354	1981	DENV2-E	1.05512	Hs-HKg	0.795	0.75347
JX073928	2001	DENV2-E	1.04856	Hs-HKg	0.788	0.751509
JQ955624	2011	DENV2-E	1.06037	Hs-HKg	0.799	0.753512
JX475906	2009	DENV2-E	1.05774	Hs-HKg	0.797	0.753491
JQ955623	2009	DENV2-E	1.05906	Hs-HKg	0.796	0.751613
JX470186	2010	DENV2-E	1.05512	Hs-HKg	0.794	0.752522
JF327392	2009	DENV2-E	1.05381	Hs-HKg	0.794	0.75346
EU081180	2005	DENV2-E	1.05381	Hs-HKg	0.795	0.754408
EU081179	2005	DENV2-E	1.05381	Hs-HKg	0.795	0.754408
EU081178	2005	DENV2-E	1.05381	Hs-HKg	0.795	0.754408
EU081177	2005	DENV2-E	1.05249	Hs-HKg	0.794	0.754399
KM279601	2012	DENV2-E	1.05512	Hs-HKg	0.796	0.754418
KM279600	2012	DENV2-E	1.05512	Hs-HKg	0.796	0.754418
KM279599	2012	DENV2-E	1.05512	Hs-HKg	0.796	0.754418
KM279598	2012	DENV2-E	1.05512	Hs-HKg	0.796	0.754418
KM279597	2012	DENV2-E	1.05512	Hs-HKg	0.796	0.754418
KM279595	2012	DENV2-E	1.05512	Hs-HKg	0.796	0.754418
KM279594	2012	DENV2-E	1.05512	Hs-HKg	0.795	0.75347
KM279593	2012	DENV2-E	1.05512	Hs-HKg	0.796	0.754418
KM279592	2012	DENV2-E	1.05512	Hs-HKg	0.795	0.75347
KM279591	2012	DENV2-E	1.05381	Hs-HKg	0.795	0.754408
KM279590	2012	DENV2-E	1.05381	Hs-HKg	0.795	0.754408
KM279588	2012	DENV2-E	1.05381	Hs-HKg	0.795	0.754408
KM279587	2012	DENV2-E	1.05381	Hs-HKg	0.795	0.754408
KM279586	2011	DENV2-E	1.05512	Hs-HKg	0.795	0.75347
KM279582	2011	DENV2-E	1.05512	Hs-HKg	0.796	0.754418
KM279581	2011	DENV2-E	1.05512	Hs-HKg	0.795	0.75347
KM279579	2012	DENV2-E	1.05512	Hs-HKg	0.796	0.754418
KM279578	2012	DENV2-E	1.05512	Hs-HKg	0.796	0.754418
KM279577	2012	DENV2-E	1.05512	Hs-HKg	0.796	0.754418
KM279576	2012	DENV2-E	1.05512	Hs-HKg	0.796	0.754418
KM279575	2012	DENV2-E	1.05512	Hs-HKg	0.796	0.754418
KM279573	2012	DENV2-E	1.05512	Hs-HKg	0.795	0.75347
KM279572	2012	DENV2-E	1.05512	Hs-HKg	0.796	0.754418
KM279571	2012	DENV2-E	1.05512	Hs-HKg	0.796	0.754418
KM279570	2012	DENV2-E	1.05512	Hs-HKg	0.796	0.754418
KM279569	2012	DENV2-E	1.05512	Hs-HKg	0.796	0.754418
KM279568	2012	DENV2-E	1.05512	Hs-HKg	0.795	0.75347
KM279567	2012	DENV2-E	1.05381	Hs-HKg	0.795	0.754408
KM279566	2012	DENV2-E	1.05512	Hs-HKg	0.796	0.754418
KM279565	2012	DENV2-E	1.05381	Hs-HKg	0.795	0.754408
KM279564	2012	DENV2-E	1.05512	Hs-HKg	0.794	0.752522
KM279563	2012	DENV2-E	1.05381	Hs-HKg	0.795	0.754408
KM279562	2012	DENV2-E	1.05381	Hs-HKg	0.794	0.75346
KM279561	2012	DENV2-E	1.05381	Hs-HKg	0.795	0.754408
KM279560	2012	DENV2-E	1.05512	Hs-HKg	0.795	0.75347
KM279559	2012	DENV2-E	1.05381	Hs-HKg	0.795	0.754408
KM279558	2012	DENV2-E	1.05381	Hs-HKg	0.795	0.754408
KM279557	2012	DENV2-E	1.05512	Hs-HKg	0.795	0.75347
KM279556	2012	DENV2-E	1.05512	Hs-HKg	0.795	0.75347
KM279555	2012	DENV2-E	1.05381	Hs-HKg	0.795	0.754408
KM279554	2012	DENV2-E	1.05381	Hs-HKg	0.795	0.754408
KM279553	2012	DENV2-E	1.05381	Hs-HKg	0.795	0.754408
KM279552	2012	DENV2-E	1.05512	Hs-HKg	0.795	0.75347
KM279551	2012	DENV2-E	1.05512	Hs-HKg	0.795	0.75347
KM279550	2012	DENV2-E	1.05512	Hs-HKg	0.795	0.75347
KM279549	2012	DENV2-E	1.05381	Hs-HKg	0.795	0.754408
KM279548	2012	DENV2-E	1.05381	Hs-HKg	0.795	0.754408
KM279546	2012	DENV2-E	1.05512	Hs-HKg	0.795	0.75347
KM279545	2012	DENV2-E	1.05381	Hs-HKg	0.795	0.754408
KM279544	2012	DENV2-E	1.05512	Hs-HKg	0.795	0.75347
KM279543	2012	DENV2-E	1.05512	Hs-HKg	0.795	0.75347
KM279542	2012	DENV2-E	1.05512	Hs-HKg	0.795	0.75347
KM279541	2012	DENV2-E	1.05381	Hs-HKg	0.795	0.754408
KM279540	2012	DENV2-E	1.05381	Hs-HKg	0.795	0.754408
KM279539	2012	DENV2-E	1.05512	Hs-HKg	0.795	0.75347
KM279538	2012	DENV2-E	1.05512	Hs-HKg	0.795	0.75347
KM279537	2012	DENV2-E	1.05381	Hs-HKg	0.795	0.754408
KM279536	2012	DENV2-E	1.05381	Hs-HKg	0.795	0.754408
KM279535	2012	DENV2-E	1.05381	Hs-HKg	0.795	0.754408
KM279534	2012	DENV2-E	1.05381	Hs-HKg	0.795	0.754408
KM279533	2012	DENV2-E	1.05381	Hs-HKg	0.795	0.754408
KM279532	2012	DENV2-E	1.05381	Hs-HKg	0.795	0.754408
KM279530	2012	DENV2-E	1.05381	Hs-HKg	0.795	0.754408
KM279528	2012	DENV2-E	1.05512	Hs-HKg	0.796	0.754418
KM279526	2011	DENV2-E	1.05512	Hs-HKg	0.795	0.75347
KM279525	2011	DENV2-E	1.05512	Hs-HKg	0.795	0.75347
KM279524	2011	DENV2-E	1.05512	Hs-HKg	0.795	0.75347
KM279523	2011	DENV2-E	1.05512	Hs-HKg	0.795	0.75347
KM279522	2011	DENV2-E	1.05512	Hs-HKg	0.795	0.75347
KM279521	2011	DENV2-E	1.05512	Hs-HKg	0.796	0.754418
KM279520	2011	DENV2-E	1.05512	Hs-HKg	0.796	0.754418
KM279519	2011	DENV2-E	1.05512	Hs-HKg	0.796	0.754418
KM279518	2011	DENV2-E	1.05512	Hs-HKg	0.795	0.75347
KM279517	2011	DENV2-E	1.05381	Hs-HKg	0.795	0.754408
KM279515	2011	DENV2-E	1.05512	Hs-HKg	0.796	0.754418
KP012546	2014	DENV2-E	1.05512	Hs-HKg	0.795	0.75347
JX669488	2002	DENV2-E	1.04987	Hs-HKg	0.791	0.753428
JX669487	2000	DENV2-E	1.04987	Hs-HKg	0.791	0.753428
JX669486	1999	DENV2-E	1.05249	Hs-HKg	0.794	0.754399
JX669485	1998	DENV2-E	1.05118	Hs-HKg	0.792	0.753438
JX669484	1998	DENV2-E	1.05118	Hs-HKg	0.792	0.753438
JX669483	1997	DENV2-E	1.05118	Hs-HKg	0.792	0.753438
JX669482	1995	DENV2-E	1.05118	Hs-HKg	0.792	0.753438
JX669481	1995	DENV2-E	1.05118	Hs-HKg	0.792	0.753438
JX669480	1995	DENV2-E	1.05118	Hs-HKg	0.792	0.753438
JX669479	2010	DENV2-E	1.04987	Hs-HKg	0.79	0.752475
JX669478	2010	DENV2-E	1.05118	Hs-HKg	0.79	0.751536
JX669477	2010	DENV2-E	1.05118	Hs-HKg	0.79	0.751536
JX669476	2010	DENV2-E	1.05118	Hs-HKg	0.789	0.750584
KC762680	2010	DENV2-E	1.05643	Hs-HKg	0.794	0.751588
KC762678	2010	DENV2-E	1.05512	Hs-HKg	0.794	0.752522
KC762677	2008	DENV2-E	1.05774	Hs-HKg	0.797	0.753491
KC762676	2007	DENV2-E	1.05774	Hs-HKg	0.797	0.753491
KC762675	2008	DENV2-E	1.05906	Hs-HKg	0.797	0.752558
KC762674	2008	DENV2-E	1.05774	Hs-HKg	0.797	0.753491
KC762673	2008	DENV2-E	1.05906	Hs-HKg	0.796	0.751613
KC762672	2008	DENV2-E	1.05643	Hs-HKg	0.793	0.750641
KC762671	2008	DENV2-E	1.05643	Hs-HKg	0.793	0.750641
KC762670	2007	DENV2-E	1.05381	Hs-HKg	0.794	0.75346
KC762669	2007	DENV2-E	1.05512	Hs-HKg	0.794	0.752522
KC762668	2008	DENV2-E	1.05512	Hs-HKg	0.795	0.75347
KC762667	2008	DENV2-E	1.05512	Hs-HKg	0.796	0.754418
KC762666	2008	DENV2-E	1.05512	Hs-HKg	0.796	0.754418
KC762665	2007	DENV2-E	1.05643	Hs-HKg	0.796	0.753481
KC762664	2008	DENV2-E	1.05643	Hs-HKg	0.794	0.751588
KC762663	2008	DENV2-E	1.05643	Hs-HKg	0.795	0.752534
KC762662	2007	DENV2-E	1.05512	Hs-HKg	0.795	0.75347
KC762661	2007	DENV2-E	1.05381	Hs-HKg	0.794	0.75346
KC762660	2007	DENV2-E	1.05774	Hs-HKg	0.797	0.753491
KC762659	2008	DENV2-E	1.05381	Hs-HKg	0.794	0.75346
KC762658	2007	DENV2-E	1.05249	Hs-HKg	0.793	0.753449
KC762657	2008	DENV2-E	1.05381	Hs-HKg	0.794	0.75346
KC762656	2007	DENV2-E	1.05118	Hs-HKg	0.792	0.753438
KC762655	2007	DENV2-E	1.05381	Hs-HKg	0.793	0.752511
KR779782	2007	DENV2-E	1.05512	Hs-HKg	0.795	0.75347
KF479233	2013	DENV2-E	1.05906	Hs-HKg	0.797	0.752558
KF744408	2005	DENV2-E	1.04987	Hs-HKg	0.791	0.753428
KF744407	1996	DENV2-E	1.05118	Hs-HKg	0.793	0.75439
KF744406	1995	DENV2-E	1.05118	Hs-HKg	0.793	0.75439
KF744405	1996	DENV2-E	1.05118	Hs-HKg	0.793	0.75439
KF744404	1996	DENV2-E	1.05118	Hs-HKg	0.793	0.75439
KF744403	1995	DENV2-E	1.05118	Hs-HKg	0.793	0.75439
KF744402	2000	DENV2-E	1.05512	Hs-HKg	0.795	0.75347
KF744401	2000	DENV2-E	1.05381	Hs-HKg	0.796	0.755357
KF744400	2000	DENV2-E	1.05381	Hs-HKg	0.796	0.755357
KF744399	1998	DENV2-E	1.05249	Hs-HKg	0.793	0.753449
KF744398	2005	DENV2-E	1.05118	Hs-HKg	0.791	0.752487
KF744397	2001	DENV2-E	1.05381	Hs-HKg	0.793	0.752511
KJ830750	2014	DENV2-E	1.05512	Hs-HKg	0.795	0.75347
KF286643	2013	DENV2-E	1.06824	Hs-HKg	0.814	0.762
KF286642	2013	DENV2-E	1.06824	Hs-HKg	0.814	0.762
KF286641	2012	DENV2-E	1.06824	Hs-HKg	0.814	0.762
KF286640	2013	DENV2-E	1.06824	Hs-HKg	0.814	0.762
KF286639	2013	DENV2-E	1.06824	Hs-HKg	0.814	0.762
KF286638	2013	DENV2-E	1.06824	Hs-HKg	0.814	0.762
KF286637	2013	DENV2-E	1.0748	Hs-HKg	0.819	0.762
KF286636	2012	DENV2-E	1.06824	Hs-HKg	0.814	0.762
KF041237	2009	DENV2-E	1.05643	Hs-HKg	0.795	0.752534
KF041236	2008	DENV2-E	1.05906	Hs-HKg	0.796	0.751613
KF041235	2009	DENV2-E	1.05643	Hs-HKg	0.794	0.751588
KF041234	2011	DENV2-E	1.05643	Hs-HKg	0.794	0.751588
KF041233	2011	DENV2-E	1.05643	Hs-HKg	0.794	0.751588
KF041232	2011	DENV2-E	1.05643	Hs-HKg	0.795	0.752534
JX079694	2005	DENV2-E	1.05249	Hs-HKg	0.789	0.749648
JX079690	2007	DENV2-E	1.05249	Hs-HKg	0.787	0.747748
JX079688	2008	DENV2-E	1.05249	Hs-HKg	0.788	0.748698
GQ398314	1994	DENV2-E	1.05118	Hs-HKg	0.792	0.753438
GQ398313	1994	DENV2-E	1.05249	Hs-HKg	0.792	0.752499
GQ398312	1994	DENV2-E	1.05118	Hs-HKg	0.792	0.753438
GQ398311	1994	DENV2-E	1.04987	Hs-HKg	0.792	0.75438
GQ398310	1994	DENV2-E	1.05118	Hs-HKg	0.792	0.753438
GQ398309	1994	DENV2-E	1.04987	Hs-HKg	0.791	0.753428
GQ398308	1994	DENV2-E	1.04987	Hs-HKg	0.791	0.753428
GQ398307	1994	DENV2-E	1.05118	Hs-HKg	0.792	0.753438
GQ398306	1994	DENV2-E	1.05118	Hs-HKg	0.792	0.753438
GQ398305	1994	DENV2-E	1.05118	Hs-HKg	0.793	0.75439
GQ398304	1994	DENV2-E	1.05118	Hs-HKg	0.793	0.75439
GQ398303	1994	DENV2-E	1.05118	Hs-HKg	0.792	0.753438
GQ398302	1994	DENV2-E	1.05118	Hs-HKg	0.792	0.753438
GQ398301	1995	DENV2-E	1.05118	Hs-HKg	0.792	0.753438
GQ398300	1994	DENV2-E	1.05118	Hs-HKg	0.792	0.753438
GQ398299	1994	DENV2-E	1.05249	Hs-HKg	0.792	0.752499
GQ398298	1995	DENV2-E	1.05118	Hs-HKg	0.792	0.753438
GQ398297	1994	DENV2-E	1.05249	Hs-HKg	0.793	0.753449
GQ398296	1994	DENV2-E	1.05118	Hs-HKg	0.792	0.753438
GQ398295	1994	DENV2-E	1.05118	Hs-HKg	0.793	0.75439
GQ398294	1994	DENV2-E	1.05118	Hs-HKg	0.793	0.75439
GQ398293	1994	DENV2-E	1.05118	Hs-HKg	0.792	0.753438
GQ398292	1994	DENV2-E	1.04987	Hs-HKg	0.792	0.75438
GQ398291	1994	DENV2-E	1.05381	Hs-HKg	0.792	0.751562
GQ398290	1994	DENV2-E	1.05381	Hs-HKg	0.793	0.752511
GQ398289	1994	DENV2-E	1.05512	Hs-HKg	0.795	0.75347
GQ398288	1994	DENV2-E	1.05381	Hs-HKg	0.794	0.75346
GQ398287	1994	DENV2-E	1.05381	Hs-HKg	0.794	0.75346
GQ398286	1994	DENV2-E	1.05381	Hs-HKg	0.793	0.752511
GQ398285	1994	DENV2-E	1.05381	Hs-HKg	0.793	0.752511
GQ398284	1994	DENV2-E	1.05381	Hs-HKg	0.793	0.752511
GQ398283	1994	DENV2-E	1.05118	Hs-HKg	0.792	0.753438
GQ398282	1994	DENV2-E	1.05381	Hs-HKg	0.792	0.751562
GQ398281	1994	DENV2-E	1.05249	Hs-HKg	0.792	0.752499
GQ398280	1994	DENV2-E	1.05249	Hs-HKg	0.792	0.752499
GQ398279	1994	DENV2-E	1.05249	Hs-HKg	0.792	0.752499
GQ398278	1994	DENV2-E	1.05118	Hs-HKg	0.791	0.752487
GQ398277	1994	DENV2-E	1.05249	Hs-HKg	0.792	0.752499
GQ398276	1994	DENV2-E	1.05249	Hs-HKg	0.793	0.753449
GQ398275	1994	DENV2-E	1.05249	Hs-HKg	0.792	0.752499
GQ398274	1994	DENV2-E	1.05249	Hs-HKg	0.792	0.752499
GQ398273	1994	DENV2-E	1.05249	Hs-HKg	0.792	0.752499
GQ398272	1994	DENV2-E	1.05249	Hs-HKg	0.792	0.752499
GQ398271	1994	DENV2-E	1.05249	Hs-HKg	0.793	0.753449
GQ398270	1994	DENV2-E	1.05381	Hs-HKg	0.792	0.751562
GQ398269	1994	DENV2-E	1.05118	Hs-HKg	0.791	0.752487
GQ398268	1975	DENV2-E	1.05512	Hs-HKg	0.795	0.75347
GQ398267	2007	DENV2-E	1.05643	Hs-HKg	0.796	0.753481
GQ398266	2007	DENV2-E	1.05512	Hs-HKg	0.796	0.754418
GQ398265	2008	DENV2-E	1.05512	Hs-HKg	0.796	0.754418
GQ398264	1976	DENV2-E	1.05643	Hs-HKg	0.796	0.753481
GQ398263	1975	DENV2-E	1.05643	Hs-HKg	0.795	0.752534
GQ398262	1976	DENV2-E	1.05512	Hs-HKg	0.793	0.751575
GQ398261	1976	DENV2-E	1.05512	Hs-HKg	0.793	0.751575
GQ398260	1976	DENV2-E	1.05512	Hs-HKg	0.793	0.751575
GQ398259	1976	DENV2-E	1.05381	Hs-HKg	0.794	0.75346
GQ398258	1975	DENV2-E	1.05381	Hs-HKg	0.794	0.75346
GQ398257	1977	DENV2-E	1.05774	Hs-HKg	0.797	0.753491
KT187558	2014	DENV2-E	1.05512	Hs-HKg	0.796	0.754418
KT187557	2014	DENV2-E	1.05512	Hs-HKg	0.796	0.754418
KT187556	2014	DENV2-E	1.05643	Hs-HKg	0.796	0.753481
KT187555	2014	DENV2-E	1.05643	Hs-HKg	0.796	0.753481
KT187554	2014	DENV2-E	1.05643	Hs-HKg	0.796	0.753481
KT187553	2014	DENV2-E	1.05643	Hs-HKg	0.796	0.753481
KM217158	2013	DENV2-E	1.05774	Hs-HKg	0.794	0.750655
KM217157	2011	DENV2-E	1.05774	Hs-HKg	0.794	0.750655
KM217156	2011	DENV2-E	1.05774	Hs-HKg	0.794	0.750655
KP723479	2010	DENV2-E	1.05643	Hs-HKg	0.795	0.752534
KP723478	2014	DENV2-E	1.05643	Hs-HKg	0.796	0.753481
JX649148	1995	DENV2-E	1.04856	Hs-HKg	0.792	0.755324
JX649147	1995	DENV2-E	1.04856	Hs-HKg	0.792	0.755324
JX966379	1994	DENV2-E	1.05512	Hs-HKg	0.794	0.752522
JX966380	1969	DENV2-E	1.05643	Hs-HKg	0.796	0.753481
JX286526	2010	DENV2-E	1.05249	Hs-HKg	0.791	0.751549
JX286525	2010	DENV2-E	1.05249	Hs-HKg	0.791	0.751549
JX286524	2010	DENV2-E	1.05118	Hs-HKg	0.791	0.752487
JX286523	2010	DENV2-E	1.05118	Hs-HKg	0.79	0.751536
JX286522	2010	DENV2-E	1.05118	Hs-HKg	0.79	0.751536
JX286521	2010	DENV2-E	1.05118	Hs-HKg	0.79	0.751536
JX286520	2010	DENV2-E	1.05249	Hs-HKg	0.79	0.750599
JX286519	2010	DENV2-E	1.05118	Hs-HKg	0.791	0.752487
JX286518	2010	DENV2-E	1.05249	Hs-HKg	0.791	0.751549
JX286517	2010	DENV2-E	1.05118	Hs-HKg	0.79	0.751536
JX286516	2010	DENV2-E	1.05118	Hs-HKg	0.79	0.751536
HQ026763	2008	DENV2-E	1.05118	Hs-HKg	0.79	0.751536
JN368476	2007	DENV2-E	1.04987	Hs-HKg	0.793	0.755333
KM587709	2014	DENV2-E	1.05512	Hs-HKg	0.796	0.754418
KC964095	1998	DENV2-E	1.04462	Hs-HKg	0.791	0.757214
KC964094	1993	DENV2-E	1.05381	Hs-HKg	0.792	0.751562
KC964093	2001	DENV2-E	1.05643	Hs-HKg	0.795	0.752534
GU370051	2008	DENV2-E	1.05512	Hs-HKg	0.796	0.754418
GU370050	2007	DENV2-E	1.05643	Hs-HKg	0.796	0.753481
LC121816	2016	DENV2-E	1.05643	Hs-HKg	0.798	0.755374
JN851131	2005	DENV2-E	1.05118	Hs-HKg	0.792	0.753438
JN851130	2005	DENV2-E	1.05774	Hs-HKg	0.796	0.752546
JN851129	2006	DENV2-E	1.05249	Hs-HKg	0.793	0.753449
JN851128	2006	DENV2-E	1.05381	Hs-HKg	0.793	0.752511
JN851127	2004	DENV2-E	1.05381	Hs-HKg	0.795	0.754408
JN851126	2005	DENV2-E	1.05512	Hs-HKg	0.795	0.75347
JN851125	2005	DENV2-E	1.05249	Hs-HKg	0.794	0.754399
JN851124	2005	DENV2-E	1.05249	Hs-HKg	0.794	0.754399
JN851123	2004	DENV2-E	1.05512	Hs-HKg	0.795	0.75347
JN851122	2008	DENV2-E	1.05643	Hs-HKg	0.796	0.753481
JN851121	2008	DENV2-E	1.05643	Hs-HKg	0.796	0.753481
JN851120	2007	DENV2-E	1.05643	Hs-HKg	0.796	0.753481
JN851119	2008	DENV2-E	1.05643	Hs-HKg	0.796	0.753481
JN851118	2008	DENV2-E	1.05512	Hs-HKg	0.795	0.75347
JN851117	2007	DENV2-E	1.05643	Hs-HKg	0.796	0.753481
JN851116	2007	DENV2-E	1.05512	Hs-HKg	0.795	0.75347
JN851115	2007	DENV2-E	1.05512	Hs-HKg	0.796	0.754418
JN851114	2007	DENV2-E	1.05643	Hs-HKg	0.796	0.753481
JN851113	2006	DENV2-E	1.05643	Hs-HKg	0.796	0.753481
FJ196854	1993	DENV2-E	1.05381	Hs-HKg	0.792	0.751562
FJ196853	2003	DENV2-E	1.05512	Hs-HKg	0.793	0.751575
FJ196852	2001	DENV2-E	1.05643	Hs-HKg	0.795	0.752534
FJ196851	1998	DENV2-E	1.04462	Hs-HKg	0.791	0.757214
FM210246	2005	DENV2-E	1.04593	Hs-HKg	0.791	0.756263
FM210245	2005	DENV2-E	1.04593	Hs-HKg	0.792	0.75722
FM210244	2004	DENV2-E	1.04724	Hs-HKg	0.789	0.753406
FM210243	2004	DENV2-E	1.04856	Hs-HKg	0.792	0.755324
FM210242	2004	DENV2-E	1.04593	Hs-HKg	0.792	0.75722
FM210241	2004	DENV2-E	1.04987	Hs-HKg	0.791	0.753428
FM210240	2004	DENV2-E	1.04593	Hs-HKg	0.792	0.75722
FM210239	2004	DENV2-E	1.04724	Hs-HKg	0.79	0.754361
FM210238	2001	DENV2-E	1.04724	Hs-HKg	0.791	0.755316
FM210237	2003	DENV2-E	1.05118	Hs-HKg	0.791	0.752487
FM210236	2004	DENV2-E	1.04856	Hs-HKg	0.791	0.75437
FM210235	2005	DENV2-E	1.04724	Hs-HKg	0.789	0.753406
FM210234	2004	DENV2-E	1.04856	Hs-HKg	0.79	0.753417
FM210233	2004	DENV2-E	1.04724	Hs-HKg	0.792	0.756271
FM210232	2004	DENV2-E	1.04987	Hs-HKg	0.792	0.75438
FM210231	2004	DENV2-E	1.04593	Hs-HKg	0.792	0.75722
FM210230	2003	DENV2-E	1.04856	Hs-HKg	0.791	0.75437
FM210229	2003	DENV2-E	1.04987	Hs-HKg	0.792	0.75438
FM210228	2003	DENV2-E	1.04724	Hs-HKg	0.789	0.753406
FM210227	2002	DENV2-E	1.04856	Hs-HKg	0.789	0.752463
FM210226	2002	DENV2-E	1.04724	Hs-HKg	0.789	0.753406
FM210225	2001	DENV2-E	1.04856	Hs-HKg	0.791	0.75437
FM210224	2001	DENV2-E	1.04856	Hs-HKg	0.791	0.75437
FM210223	2003	DENV2-E	1.04987	Hs-HKg	0.793	0.755333
FM210222	2004	DENV2-E	1.04987	Hs-HKg	0.792	0.75438
FM210221	2003	DENV2-E	1.04856	Hs-HKg	0.792	0.755324
FM210220	2003	DENV2-E	1.04856	Hs-HKg	0.791	0.75437
FM210219	2003	DENV2-E	1.04856	Hs-HKg	0.791	0.75437
FM210218	2002	DENV2-E	1.04856	Hs-HKg	0.79	0.753417
FM210217	1999	DENV2-E	1.04724	Hs-HKg	0.79	0.754361
FM210216	2004	DENV2-E	1.04593	Hs-HKg	0.791	0.756263
FM210215	2004	DENV2-E	1.04593	Hs-HKg	0.792	0.75722
FM210214	2004	DENV2-E	1.04593	Hs-HKg	0.791	0.756263
FM210213	2005	DENV2-E	1.04724	Hs-HKg	0.79	0.754361
FM210212	2003	DENV2-E	1.04856	Hs-HKg	0.791	0.75437
FM210211	2003	DENV2-E	1.04593	Hs-HKg	0.793	0.758176
KF360005	2010	DENV2-E	1.01417	Culex	0.644	0.635
JN819419	2000	DENV2-E	1.00315	Culex	0.637	0.635
JF730044	2001	DENV2-E	1.0063	Culex	0.639	0.635
HM488257	2001	DENV2-E	1.00945	Culex	0.641	0.635
HM631868	2005	DENV2-E	1	Culex	0.635	0.635
HM631867	2006	DENV2-E	1	Culex	0.635	0.635
HM631866	2006	DENV2-E	1.00157	Culex	0.636	0.635
HM631865	2007	DENV2-E	1	Culex	0.635	0.635
GQ868640	2003	DENV2-E	1.00315	Culex	0.637	0.635
GQ868625	2008	DENV2-E	1.00787	Culex	0.64	0.635
GQ868624	2007	DENV2-E	1.00787	Culex	0.64	0.635
GQ868623	2005	DENV2-E	1.00945	Culex	0.641	0.635
GQ868622	2003	DENV2-E	1.0126	Culex	0.643	0.635
GQ868621	2003	DENV2-E	1.01417	Culex	0.644	0.635
GQ868620	2003	DENV2-E	1.00787	Culex	0.64	0.635
GQ868595	1991	DENV2-E	1.0063	Culex	0.639	0.635
GQ199890	2008	DENV2-E	1.00472	Culex	0.638	0.635
FJ906959	2008	DENV2-E	1.02047	Culex	0.648	0.635
FJ898467	2005	DENV2-E	1.00472	Culex	0.638	0.635
FJ898466	2000	DENV2-E	1.00472	Culex	0.638	0.635
FJ898465	1998	DENV2-E	1.0063	Culex	0.639	0.635
FJ898453	2005	DENV2-E	1.00472	Culex	0.638	0.635
FJ898452	2003	DENV2-E	1.0126	Culex	0.643	0.635
FJ898451	2003	DENV2-E	1.0063	Culex	0.639	0.635
FJ898450	1990	DENV2-E	1.00787	Culex	0.64	0.635
FJ850091	2007	DENV2-E	1.00472	Culex	0.638	0.635
FJ850088	2006	DENV2-E	1.00157	Culex	0.636	0.635
FJ850085	2005	DENV2-E	1	Culex	0.635	0.635
FJ850082	2004	DENV2-E	1	Culex	0.635	0.635
FJ850078	2003	DENV2-E	1.00315	Culex	0.637	0.635
FJ850076	2002	DENV2-E	1.00315	Culex	0.637	0.635
FJ850074	2001	DENV2-E	1.00315	Culex	0.637	0.635
FJ850072	2000	DENV2-E	1.00472	Culex	0.638	0.635
FJ639718	2008	DENV2-E	1.00787	Culex	0.64	0.635
FJ639711	2005	DENV2-E	1.01102	Culex	0.642	0.635
FJ639710	2005	DENV2-E	1.01102	Culex	0.642	0.635
FJ639709	2005	DENV2-E	1.00945	Culex	0.641	0.635
FJ639708	2005	DENV2-E	1.0126	Culex	0.643	0.635
FJ639707	2004	DENV2-E	1.0126	Culex	0.643	0.635
FJ639706	2004	DENV2-E	1.01102	Culex	0.642	0.635
FJ639705	2003	DENV2-E	1.01102	Culex	0.642	0.635
FJ639704	2003	DENV2-E	1.01102	Culex	0.642	0.635
FJ639703	2003	DENV2-E	1.0063	Culex	0.639	0.635
FJ639702	2003	DENV2-E	1.00472	Culex	0.638	0.635
FJ639701	2002	DENV2-E	1.00787	Culex	0.64	0.635
FJ639700	2002	DENV2-E	1.00787	Culex	0.64	0.635
FJ639699	2002	DENV2-E	1.00787	Culex	0.64	0.635
FJ639698	2002	DENV2-E	1.0063	Culex	0.639	0.635
FJ639697	2001	DENV2-E	1.0063	Culex	0.639	0.635
EU482668	2006	DENV2-E	1.0126	Culex	0.643	0.635
EU482648	2006	DENV2-E	1.00945	Culex	0.641	0.635
HQ999999	2009	DENV2-E	1.00157	Culex	0.636	0.635
KJ918750	2007	DENV2-E	1.0126	Culex	0.643	0.635
JF357907	2007	DENV2-E	1	Culex	0.635	0.635
JF357906	2008	DENV2-E	0.998425	Culex	0.634	0.635
JF357905	2007	DENV2-E	1	Culex	0.635	0.635
HQ733861	2006	DENV2-E	0.998425	Culex	0.634	0.635
HQ634199	2007	DENV2-E	1	Culex	0.635	0.635
HQ541794	2005	DENV2-E	1.00157	Culex	0.636	0.635
HQ541793	2005	DENV2-E	1.00315	Culex	0.637	0.635
HQ541792	2008	DENV2-E	1	Culex	0.635	0.635
HQ541788	2007	DENV2-E	1.00157	Culex	0.636	0.635
HQ541787	2007	DENV2-E	1	Culex	0.635	0.635
HQ541786	2006	DENV2-E	0.998425	Culex	0.634	0.635
KJ701507	2013	DENV2-E	1.01102	Culex	0.642	0.635
KC131142	2012	DENV2-E	1.00472	Culex	0.638	0.635
JN819424	2006	DENV2-E	1	Culex	0.635	0.635
JN819421	2007	DENV2-E	1	Culex	0.635	0.635
JN819420	2007	DENV2-E	1	Culex	0.635	0.635
JN819418	1988	DENV2-E	1.01102	Culex	0.642	0.635
JN819416	2000	DENV2-E	1.00315	Culex	0.637	0.635
JN819408	2001	DENV2-E	1.00315	Culex	0.637	0.635
JN819407	2007	DENV2-E	1.00945	Culex	0.641	0.635
HQ891024	2008	DENV2-E	1.0189	Culex	0.647	0.635
HQ891023	2008	DENV2-E	1.01732	Culex	0.646	0.635
JF730052	2009	DENV2-E	1	Culex	0.635	0.635
JF730051	2009	DENV2-E	0.998425	Culex	0.634	0.635
JF730049	2007	DENV2-E	1.01575	Culex	0.645	0.635
HQ705625	2009	DENV2-E	0.998425	Culex	0.634	0.635
HQ705624	2009	DENV2-E	0.998425	Culex	0.634	0.635
HM181971	2008	DENV2-E	1.0063	Culex	0.639	0.635
GU131947	2007	DENV2-E	1.0063	Culex	0.639	0.635
GU131886	2001	DENV2-E	1.01417	Culex	0.644	0.635
GU131885	2008	DENV2-E	1.0063	Culex	0.639	0.635
GU131884	2008	DENV2-E	1.0063	Culex	0.639	0.635
GU131883	2008	DENV2-E	1.0063	Culex	0.639	0.635
GU131882	2008	DENV2-E	1.0063	Culex	0.639	0.635
GU131881	2008	DENV2-E	1.00472	Culex	0.638	0.635
GU131880	2008	DENV2-E	1.0063	Culex	0.639	0.635
GU131879	2008	DENV2-E	1.0063	Culex	0.639	0.635
GU131864	2008	DENV2-E	1.0063	Culex	0.639	0.635
GU131843	1986	DENV2-E	1.00472	Culex	0.638	0.635
GQ868552	1998	DENV2-E	1.00472	Culex	0.638	0.635
GQ868558	2007	DENV2-E	1.00472	Culex	0.638	0.635
GQ868557	2005	DENV2-E	1.00315	Culex	0.637	0.635
GQ868556	2005	DENV2-E	1.00472	Culex	0.638	0.635
GQ868555	2005	DENV2-E	1.00315	Culex	0.637	0.635
GQ868554	2004	DENV2-E	1.0063	Culex	0.639	0.635
GQ868553	1999	DENV2-E	1.00472	Culex	0.638	0.635
GQ868646	2007	DENV2-E	1	Culex	0.635	0.635
GQ868641	2007	DENV2-E	1.00472	Culex	0.638	0.635
GQ868604	2005	DENV2-E	1	Culex	0.635	0.635
GQ868603	1987	DENV2-E	1.0063	Culex	0.639	0.635
GQ868600	1969	DENV2-E	1.01102	Culex	0.642	0.635
GQ868599	1987	DENV2-E	1.01732	Culex	0.646	0.635
GQ868598	1991	DENV2-E	1.0063	Culex	0.639	0.635
GQ868597	1991	DENV2-E	1.0063	Culex	0.639	0.635
GQ868596	1991	DENV2-E	1.0063	Culex	0.639	0.635
GQ868592	1986	DENV2-E	1.01417	Culex	0.644	0.635
GQ868591	1964	DENV2-E	1.00945	Culex	0.641	0.635
GQ868551	2008	DENV2-E	1.0063	Culex	0.639	0.635
GQ868550	2008	DENV2-E	1.0063	Culex	0.639	0.635
GQ868549	2008	DENV2-E	1.0063	Culex	0.639	0.635
GQ868545	1996	DENV2-E	1.0063	Culex	0.639	0.635
GQ868544	1996	DENV2-E	1.00787	Culex	0.64	0.635
GQ868543	1995	DENV2-E	1.0126	Culex	0.643	0.635
GQ868542	1994	DENV2-E	1.00945	Culex	0.641	0.635
GQ868541	1991	DENV2-E	1.00787	Culex	0.64	0.635
GQ868540	1990	DENV2-E	1.0063	Culex	0.639	0.635
GQ252677	2004	DENV2-E	1.00945	Culex	0.641	0.635
GQ252676	2003	DENV2-E	1.00945	Culex	0.641	0.635
GQ199892	2007	DENV2-E	1.0063	Culex	0.639	0.635
GQ199898	2001	DENV2-E	1.00315	Culex	0.637	0.635
GQ199897	2002	DENV2-E	1.00472	Culex	0.638	0.635
GQ199896	2006	DENV2-E	0.998425	Culex	0.634	0.635
GQ199895	1999	DENV2-E	1.00315	Culex	0.637	0.635
GQ199901	2008	DENV2-E	1.02047	Culex	0.648	0.635
GQ199900	2008	DENV2-E	1.02047	Culex	0.648	0.635
GQ199899	2008	DENV2-E	1.02047	Culex	0.648	0.635
GQ199874	2004	DENV2-E	1.00315	Culex	0.637	0.635
GQ199869	2007	DENV2-E	1	Culex	0.635	0.635
GQ199868	2007	DENV2-E	1	Culex	0.635	0.635
GQ199866	2007	DENV2-E	1	Culex	0.635	0.635
FJ882594	2007	DENV2-E	1.00157	Culex	0.636	0.635
FJ882593	2007	DENV2-E	1	Culex	0.635	0.635
FJ432724	2007	DENV2-E	1.01575	Culex	0.645	0.635
FJ898479	2007	DENV2-E	0.998425	Culex	0.634	0.635
FJ898478	2000	DENV2-E	1.00315	Culex	0.637	0.635
FJ898477	2000	DENV2-E	1.00472	Culex	0.638	0.635
FJ906969	2009	DENV2-E	1.0189	Culex	0.647	0.635
FJ906968	2009	DENV2-E	1.0189	Culex	0.647	0.635
FJ906967	2009	DENV2-E	1.0189	Culex	0.647	0.635
FJ906966	2009	DENV2-E	1.0189	Culex	0.647	0.635
FJ906962	2005	DENV2-E	1.00157	Culex	0.636	0.635
FJ906961	2005	DENV2-E	1.00157	Culex	0.636	0.635
FJ906960	2007	DENV2-E	1	Culex	0.635	0.635
FJ906958	1996	DENV2-E	1.01102	Culex	0.642	0.635
FJ906957	1996	DENV2-E	1.01102	Culex	0.642	0.635
FJ906956	2005	DENV2-E	1.00157	Culex	0.636	0.635
FJ898461	2002	DENV2-E	1.00315	Culex	0.637	0.635
FJ898460	2001	DENV2-E	1.00157	Culex	0.636	0.635
FJ898454	2006	DENV2-E	1.0063	Culex	0.639	0.635
FJ898449	1984	DENV2-E	1.01417	Culex	0.644	0.635
FJ898436	2004	DENV2-E	1.00315	Culex	0.637	0.635
FJ898435	2005	DENV2-E	1.00157	Culex	0.636	0.635
FJ898434	2007	DENV2-E	1	Culex	0.635	0.635
FJ898432	2007	DENV2-E	1	Culex	0.635	0.635
FJ882602	1996	DENV2-E	1.0063	Culex	0.639	0.635
FJ873811	2006	DENV2-E	1.01575	Culex	0.645	0.635
FJ873808	2000	DENV2-E	1.00315	Culex	0.637	0.635
FJ859028	2007	DENV2-E	1.0126	Culex	0.643	0.635
FJ850112	2004	DENV2-E	1.00472	Culex	0.638	0.635
FJ850108	2008	DENV2-E	1.00472	Culex	0.638	0.635
FJ850107	2008	DENV2-E	1.0063	Culex	0.639	0.635
FJ850106	2008	DENV2-E	1.0063	Culex	0.639	0.635
FJ850105	2007	DENV2-E	1.00472	Culex	0.638	0.635
FJ850067	2006	DENV2-E	1.00157	Culex	0.636	0.635
FJ850066	2000	DENV2-E	1.00315	Culex	0.637	0.635
FJ850065	2000	DENV2-E	1.00472	Culex	0.638	0.635
FJ850064	2000	DENV2-E	1.00315	Culex	0.637	0.635
FJ850063	2000	DENV2-E	1.00315	Culex	0.637	0.635
FJ850062	2000	DENV2-E	1.00315	Culex	0.637	0.635
FJ850061	2000	DENV2-E	1.00472	Culex	0.638	0.635
FJ850060	2000	DENV2-E	1.00315	Culex	0.637	0.635
FJ850054	2005	DENV2-E	1.00315	Culex	0.637	0.635
FJ850053	2005	DENV2-E	1.00315	Culex	0.637	0.635
FJ850051	2007	DENV2-E	1	Culex	0.635	0.635
FJ850050	2007	DENV2-E	1	Culex	0.635	0.635
FJ850121	2001	DENV2-E	1.00315	Culex	0.637	0.635
FJ850120	2001	DENV2-E	1.00315	Culex	0.637	0.635
FJ850119	2000	DENV2-E	1.00315	Culex	0.637	0.635
FJ850118	2000	DENV2-E	1.00157	Culex	0.636	0.635
FJ850117	2000	DENV2-E	1.00472	Culex	0.638	0.635
FJ850116	2007	DENV2-E	1	Culex	0.635	0.635
FJ850115	2005	DENV2-E	1.00157	Culex	0.636	0.635
FJ810418	2008	DENV2-E	0.998425	Culex	0.634	0.635
FJ810412	2001	DENV2-E	1.01417	Culex	0.644	0.635
FJ810411	2001	DENV2-E	1.0126	Culex	0.643	0.635
FJ810410	2001	DENV2-E	1.00945	Culex	0.641	0.635
FJ810409	2001	DENV2-E	1.00945	Culex	0.641	0.635
FJ744709	2008	DENV2-E	0.998425	Culex	0.634	0.635
FJ744708	2007	DENV2-E	1	Culex	0.635	0.635
FJ744707	2007	DENV2-E	1	Culex	0.635	0.635
FJ744706	2007	DENV2-E	0.998425	Culex	0.634	0.635
FJ744705	2000	DENV2-E	1.00315	Culex	0.637	0.635
FJ744704	2001	DENV2-E	1.00315	Culex	0.637	0.635
FJ744745	2000	DENV2-E	1	Culex	0.635	0.635
FJ744744	2000	DENV2-E	1.00157	Culex	0.636	0.635
FJ744743	2007	DENV2-E	1	Culex	0.635	0.635
FJ744742	2006	DENV2-E	1	Culex	0.635	0.635
FJ744741	2006	DENV2-E	1.00157	Culex	0.636	0.635
FJ744725	2001	DENV2-E	1.0126	Culex	0.643	0.635
FJ744724	2001	DENV2-E	1.01102	Culex	0.642	0.635
FJ744723	2001	DENV2-E	1.00945	Culex	0.641	0.635
FJ744722	2001	DENV2-E	1.00945	Culex	0.641	0.635
FJ744721	2001	DENV2-E	1.00945	Culex	0.641	0.635
FJ744720	2001	DENV2-E	1.00945	Culex	0.641	0.635
FJ744719	2001	DENV2-E	1.00945	Culex	0.641	0.635
FJ744718	2001	DENV2-E	1.0126	Culex	0.643	0.635
FJ744717	2001	DENV2-E	1.0126	Culex	0.643	0.635
FJ744716	2001	DENV2-E	1.0126	Culex	0.643	0.635
FJ744715	2001	DENV2-E	1.0126	Culex	0.643	0.635
FJ744714	2001	DENV2-E	1.0126	Culex	0.643	0.635
FJ744713	2001	DENV2-E	1.0126	Culex	0.643	0.635
FJ744712	2001	DENV2-E	1.01417	Culex	0.644	0.635
FJ744711	2001	DENV2-E	1.0126	Culex	0.643	0.635
FJ744710	2001	DENV2-E	1.01417	Culex	0.644	0.635
FJ744703	2007	DENV2-E	1	Culex	0.635	0.635
FJ687447	2001	DENV2-E	1.01417	Culex	0.644	0.635
FJ687446	2001	DENV2-E	1.00945	Culex	0.641	0.635
FJ687445	2001	DENV2-E	1.00945	Culex	0.641	0.635
FJ687444	2001	DENV2-E	1.00945	Culex	0.641	0.635
FJ687443	2001	DENV2-E	1.00945	Culex	0.641	0.635
FJ687442	2001	DENV2-E	1.01102	Culex	0.642	0.635
FJ687441	2001	DENV2-E	1.00945	Culex	0.641	0.635
FJ687440	2001	DENV2-E	1.00945	Culex	0.641	0.635
FJ687439	2001	DENV2-E	1.01102	Culex	0.642	0.635
FJ687438	2001	DENV2-E	1.0126	Culex	0.643	0.635
FJ687437	2001	DENV2-E	1.0126	Culex	0.643	0.635
FJ687436	2001	DENV2-E	1.00945	Culex	0.641	0.635
FJ687435	2001	DENV2-E	1.00945	Culex	0.641	0.635
FJ687434	2001	DENV2-E	1.00945	Culex	0.641	0.635
FJ639717	2007	DENV2-E	1.01102	Culex	0.642	0.635
FJ461321	2007	DENV2-E	1.0126	Culex	0.643	0.635
FJ461314	2007	DENV2-E	1.0126	Culex	0.643	0.635
FJ461311	2008	DENV2-E	1.0126	Culex	0.643	0.635
FJ461309	2008	DENV2-E	1.01102	Culex	0.642	0.635
FJ461305	2007	DENV2-E	1.0126	Culex	0.643	0.635
FJ432726	2007	DENV2-E	1.0126	Culex	0.643	0.635
FJ639837	2007	DENV2-E	1.00157	Culex	0.636	0.635
FJ639836	2007	DENV2-E	1	Culex	0.635	0.635
FJ639835	2007	DENV2-E	1.00157	Culex	0.636	0.635
FJ639834	2007	DENV2-E	1	Culex	0.635	0.635
FJ639833	2007	DENV2-E	0.998425	Culex	0.634	0.635
FJ639832	2001	DENV2-E	1.0126	Culex	0.643	0.635
FJ639831	2001	DENV2-E	1.00315	Culex	0.637	0.635
FJ639830	2001	DENV2-E	1.00945	Culex	0.641	0.635
FJ639829	2001	DENV2-E	1.00945	Culex	0.641	0.635
FJ639828	2001	DENV2-E	1.01102	Culex	0.642	0.635
FJ639822	2006	DENV2-E	1.00315	Culex	0.637	0.635
FJ639809	2005	DENV2-E	1.00472	Culex	0.638	0.635
FJ639788	2004	DENV2-E	1.00472	Culex	0.638	0.635
FJ639783	2003	DENV2-E	1.00315	Culex	0.637	0.635
FJ639734	2003	DENV2-E	1.00472	Culex	0.638	0.635
FJ639733	2005	DENV2-E	1.00472	Culex	0.638	0.635
FJ639732	2005	DENV2-E	1.00472	Culex	0.638	0.635
FJ547090	2007	DENV2-E	1	Culex	0.635	0.635
FJ562098	2007	DENV2-E	1.01417	Culex	0.644	0.635
FJ547067	2007	DENV2-E	1.0126	Culex	0.643	0.635
FJ547064	2007	DENV2-E	1.01102	Culex	0.642	0.635
FJ478459	2007	DENV2-E	1	Culex	0.635	0.635
FJ478455	2005	DENV2-E	1	Culex	0.635	0.635
FJ410291	2007	DENV2-E	0.998425	Culex	0.634	0.635
FJ410288	2007	DENV2-E	1.01417	Culex	0.644	0.635
FJ410259	2008	DENV2-E	1.0126	Culex	0.643	0.635
FJ410241	2008	DENV2-E	1.0126	Culex	0.643	0.635
FJ410237	2008	DENV2-E	1.01417	Culex	0.644	0.635
FJ410233	2008	DENV2-E	1.0126	Culex	0.643	0.635
FJ410228	2007	DENV2-E	1.01417	Culex	0.644	0.635
FJ410224	2007	DENV2-E	1.01102	Culex	0.642	0.635
FJ410223	2007	DENV2-E	1.0126	Culex	0.643	0.635
FJ410221	2007	DENV2-E	1.0126	Culex	0.643	0.635
FJ410219	2007	DENV2-E	1.0126	Culex	0.643	0.635
FJ410217	2007	DENV2-E	1.01575	Culex	0.645	0.635
FJ410215	2008	DENV2-E	1.01102	Culex	0.642	0.635
FJ410208	2007	DENV2-E	1.0126	Culex	0.643	0.635
FJ410202	2007	DENV2-E	1.0126	Culex	0.643	0.635
FJ410200	2007	DENV2-E	1.0126	Culex	0.643	0.635
FJ410195	2007	DENV2-E	1.0126	Culex	0.643	0.635
FJ410193	2007	DENV2-E	1.01417	Culex	0.644	0.635
FJ390391	2007	DENV2-E	1	Culex	0.635	0.635
FJ390390	2007	DENV2-E	1	Culex	0.635	0.635
FJ390387	2007	DENV2-E	1.01575	Culex	0.645	0.635
FJ390385	2007	DENV2-E	1.0126	Culex	0.643	0.635
FJ390384	2007	DENV2-E	1.0126	Culex	0.643	0.635
FJ373301	2007	DENV2-E	1	Culex	0.635	0.635
FJ373300	2007	DENV2-E	1	Culex	0.635	0.635
FJ373299	2007	DENV2-E	1.0126	Culex	0.643	0.635
FJ226066	2005	DENV2-E	1.00315	Culex	0.637	0.635
FJ205880	2007	DENV2-E	1.01417	Culex	0.644	0.635
FJ205879	2007	DENV2-E	1.01575	Culex	0.645	0.635
FJ205878	2007	DENV2-E	1.0126	Culex	0.643	0.635
FJ205877	2007	DENV2-E	1.0126	Culex	0.643	0.635
FJ205885	2008	DENV2-E	1	Culex	0.635	0.635
FJ182014	2007	DENV2-E	1	Culex	0.635	0.635
FJ182012	2005	DENV2-E	1.00472	Culex	0.638	0.635
FJ024461	2007	DENV2-E	1.0126	Culex	0.643	0.635
FJ024458	2007	DENV2-E	1.0126	Culex	0.643	0.635
FJ024454	2007	DENV2-E	1.01417	Culex	0.644	0.635
FJ024452	2007	DENV2-E	1.0126	Culex	0.643	0.635
FJ024477	2004	DENV2-E	1.00472	Culex	0.638	0.635
FJ024475	2005	DENV2-E	1.00472	Culex	0.638	0.635
FJ024474	2005	DENV2-E	1.00472	Culex	0.638	0.635
FJ024473	2005	DENV2-E	1.00472	Culex	0.638	0.635
EU854294	2005	DENV2-E	1.00472	Culex	0.638	0.635
EU854293	1944	DENV2-E	1.0189	Culex	0.647	0.635
EU726776	2007	DENV2-E	1.01417	Culex	0.644	0.635
EU726775	1996	DENV2-E	1.00472	Culex	0.638	0.635
EU726767	1994	DENV2-E	1.0126	Culex	0.643	0.635
EU687250	2007	DENV2-E	1.01417	Culex	0.644	0.635
EU687249	2007	DENV2-E	1.01417	Culex	0.644	0.635
EU687248	2007	DENV2-E	1.01417	Culex	0.644	0.635
EU687246	1994	DENV2-E	1.00787	Culex	0.64	0.635
EU687220	1996	DENV2-E	1.00787	Culex	0.64	0.635
EU677149	2007	DENV2-E	1.01417	Culex	0.644	0.635
EU677148	2007	DENV2-E	1.01417	Culex	0.644	0.635
EU677138	2007	DENV2-E	1.0126	Culex	0.643	0.635
EU677137	2007	DENV2-E	1.01417	Culex	0.644	0.635
EU660417	2007	DENV2-E	1.01417	Culex	0.644	0.635
EU660416	2007	DENV2-E	1.01417	Culex	0.644	0.635
EU660415	2007	DENV2-E	1.01102	Culex	0.642	0.635
EU660414	2007	DENV2-E	1.0126	Culex	0.643	0.635
EU660413	2007	DENV2-E	1.01417	Culex	0.644	0.635
EU660406	2007	DENV2-E	1	Culex	0.635	0.635
EU660405	2007	DENV2-E	0.998425	Culex	0.634	0.635
EU660404	2007	DENV2-E	1	Culex	0.635	0.635
EU621672	2007	DENV2-E	1	Culex	0.635	0.635
EU596500	2007	DENV2-E	1.00315	Culex	0.637	0.635
EU596499	2007	DENV2-E	1	Culex	0.635	0.635
EU596498	2007	DENV2-E	1	Culex	0.635	0.635
EU596497	2007	DENV2-E	1	Culex	0.635	0.635
EU596496	2007	DENV2-E	1	Culex	0.635	0.635
EU596495	2007	DENV2-E	1	Culex	0.635	0.635
EU596484	2005	DENV2-E	1.00157	Culex	0.636	0.635
EU596483	2006	DENV2-E	1	Culex	0.635	0.635
EU569721	2006	DENV2-E	1.0126	Culex	0.643	0.635
EU569702	2007	DENV2-E	1	Culex	0.635	0.635
EU569701	2007	DENV2-E	1	Culex	0.635	0.635
EU569700	2007	DENV2-E	1	Culex	0.635	0.635
EU569699	2007	DENV2-E	0.998425	Culex	0.634	0.635
EU569698	2007	DENV2-E	1	Culex	0.635	0.635
EU569697	2007	DENV2-E	1	Culex	0.635	0.635
EU569696	2007	DENV2-E	1	Culex	0.635	0.635
EU569695	2007	DENV2-E	1	Culex	0.635	0.635
EU569694	2007	DENV2-E	1	Culex	0.635	0.635
EU569693	2007	DENV2-E	1	Culex	0.635	0.635
EU569692	2007	DENV2-E	1	Culex	0.635	0.635
EU482788	2003	DENV2-E	1.00945	Culex	0.641	0.635
EU482787	2003	DENV2-E	1.00945	Culex	0.641	0.635
EU482786	2003	DENV2-E	1.0126	Culex	0.643	0.635
EU482785	2003	DENV2-E	1.01102	Culex	0.642	0.635
EU482784	2003	DENV2-E	1.01417	Culex	0.644	0.635
EU482783	2003	DENV2-E	1.00787	Culex	0.64	0.635
EU482782	2003	DENV2-E	1.0126	Culex	0.643	0.635
EU482781	2003	DENV2-E	1.00945	Culex	0.641	0.635
EU482780	2003	DENV2-E	1.00945	Culex	0.641	0.635
EU482779	2003	DENV2-E	1.00945	Culex	0.641	0.635
EU482778	2003	DENV2-E	1.00787	Culex	0.64	0.635
EU482777	2005	DENV2-E	1.01102	Culex	0.642	0.635
EU482776	2005	DENV2-E	1.01417	Culex	0.644	0.635
EU482775	2004	DENV2-E	1.01417	Culex	0.644	0.635
EU482774	2004	DENV2-E	1.0126	Culex	0.643	0.635
EU482773	2006	DENV2-E	0.998425	Culex	0.634	0.635
EU482772	2006	DENV2-E	1	Culex	0.635	0.635
EU482771	2005	DENV2-E	1.00157	Culex	0.636	0.635
EU482770	2005	DENV2-E	1.00157	Culex	0.636	0.635
EU482769	2005	DENV2-E	1.00157	Culex	0.636	0.635
EU482766	2005	DENV2-E	1	Culex	0.635	0.635
EU482763	2005	DENV2-E	1.00157	Culex	0.636	0.635
EU482762	2005	DENV2-E	1.00157	Culex	0.636	0.635
EU482761	2005	DENV2-E	1.00315	Culex	0.637	0.635
EU482760	2005	DENV2-E	1.00157	Culex	0.636	0.635
EU482759	2005	DENV2-E	1.00157	Culex	0.636	0.635
EU482758	2005	DENV2-E	1.00157	Culex	0.636	0.635
EU482757	2005	DENV2-E	1.00157	Culex	0.636	0.635
EU482756	2005	DENV2-E	1	Culex	0.635	0.635
EU482755	2005	DENV2-E	1.00157	Culex	0.636	0.635
EU482754	2005	DENV2-E	1.00157	Culex	0.636	0.635
EU482753	2005	DENV2-E	1.00157	Culex	0.636	0.635
EU482752	2005	DENV2-E	1.00315	Culex	0.637	0.635
EU482751	2005	DENV2-E	1	Culex	0.635	0.635
EU482750	2005	DENV2-E	1.00315	Culex	0.637	0.635
EU482749	2005	DENV2-E	1.00157	Culex	0.636	0.635
EU482748	2005	DENV2-E	1.00157	Culex	0.636	0.635
EU482705	2007	DENV2-E	1.01102	Culex	0.642	0.635
EU482704	2007	DENV2-E	1.01417	Culex	0.644	0.635
EU482703	2007	DENV2-E	1.01417	Culex	0.644	0.635
EU482702	2007	DENV2-E	1.0126	Culex	0.643	0.635
EU482701	2007	DENV2-E	1.01417	Culex	0.644	0.635
EU482700	2007	DENV2-E	1.0126	Culex	0.643	0.635
EU482699	2007	DENV2-E	1.01575	Culex	0.645	0.635
EU482698	2007	DENV2-E	1.0126	Culex	0.643	0.635
EU482697	2007	DENV2-E	1.0126	Culex	0.643	0.635
EU482696	2006	DENV2-E	1.00157	Culex	0.636	0.635
EU482695	2005	DENV2-E	1.00157	Culex	0.636	0.635
EU482694	2007	DENV2-E	1	Culex	0.635	0.635
EU482693	2006	DENV2-E	1.00157	Culex	0.636	0.635
EU482692	2006	DENV2-E	0.998425	Culex	0.634	0.635
EU482691	2006	DENV2-E	1	Culex	0.635	0.635
EU482690	2006	DENV2-E	1	Culex	0.635	0.635
EU482689	2006	DENV2-E	1.00315	Culex	0.637	0.635
EU482688	2006	DENV2-E	1.00157	Culex	0.636	0.635
EU482687	2006	DENV2-E	1	Culex	0.635	0.635
EU482686	2006	DENV2-E	0.998425	Culex	0.634	0.635
EU482685	2006	DENV2-E	1	Culex	0.635	0.635
EU482684	2006	DENV2-E	0.998425	Culex	0.634	0.635
EU482683	2006	DENV2-E	1	Culex	0.635	0.635
EU482682	2006	DENV2-E	1	Culex	0.635	0.635
EU482681	2005	DENV2-E	1.00315	Culex	0.637	0.635
EU482680	2005	DENV2-E	1.00315	Culex	0.637	0.635
EU482679	2007	DENV2-E	1.0126	Culex	0.643	0.635
EU482678	2006	DENV2-E	1.01102	Culex	0.642	0.635
EU482677	2006	DENV2-E	1.01102	Culex	0.642	0.635
EU482676	2006	DENV2-E	1.01417	Culex	0.644	0.635
EU482675	2006	DENV2-E	1.01102	Culex	0.642	0.635
EU482674	2006	DENV2-E	1.01417	Culex	0.644	0.635
EU482673	2006	DENV2-E	1.01732	Culex	0.646	0.635
EU482672	2006	DENV2-E	1.0063	Culex	0.639	0.635
EU482671	2006	DENV2-E	1.01417	Culex	0.644	0.635
EU482670	2006	DENV2-E	1.0126	Culex	0.643	0.635
EU482669	2006	DENV2-E	1.01102	Culex	0.642	0.635
EU482667	2006	DENV2-E	1.01102	Culex	0.642	0.635
EU482666	2006	DENV2-E	1.00945	Culex	0.641	0.635
EU482665	2006	DENV2-E	1.01417	Culex	0.644	0.635
EU482664	2006	DENV2-E	1.00787	Culex	0.64	0.635
EU482663	2006	DENV2-E	1.0126	Culex	0.643	0.635
EU482662	2006	DENV2-E	1.00945	Culex	0.641	0.635
EU482661	2006	DENV2-E	1.01102	Culex	0.642	0.635
EU482660	2006	DENV2-E	1.00945	Culex	0.641	0.635
EU482659	2006	DENV2-E	1.01102	Culex	0.642	0.635
EU482658	2006	DENV2-E	1.01102	Culex	0.642	0.635
EU482657	2006	DENV2-E	1.01417	Culex	0.644	0.635
EU482656	2006	DENV2-E	1.01417	Culex	0.644	0.635
EU482655	2006	DENV2-E	1.01102	Culex	0.642	0.635
EU482654	2006	DENV2-E	1.01417	Culex	0.644	0.635
EU482653	2006	DENV2-E	1.01575	Culex	0.645	0.635
EU482652	2006	DENV2-E	1.0126	Culex	0.643	0.635
EU482651	2006	DENV2-E	1.01417	Culex	0.644	0.635
EU482650	2006	DENV2-E	1.01417	Culex	0.644	0.635
EU482649	2006	DENV2-E	1.0126	Culex	0.643	0.635
EU482647	2006	DENV2-E	1.00945	Culex	0.641	0.635
EU482646	2006	DENV2-E	1.01417	Culex	0.644	0.635
EU482645	2006	DENV2-E	1.01575	Culex	0.645	0.635
EU482644	2006	DENV2-E	1.01575	Culex	0.645	0.635
EU482643	2006	DENV2-E	1.01102	Culex	0.642	0.635
EU482642	2006	DENV2-E	1.01417	Culex	0.644	0.635
EU482641	2006	DENV2-E	1.0126	Culex	0.643	0.635
EU482640	2006	DENV2-E	1.0063	Culex	0.639	0.635
EU482639	2006	DENV2-E	1.00157	Culex	0.636	0.635
EU482638	2007	DENV2-E	1	Culex	0.635	0.635
EU482637	2005	DENV2-E	1.00157	Culex	0.636	0.635
EU482636	2005	DENV2-E	1.00157	Culex	0.636	0.635
EU482635	2005	DENV2-E	1.00315	Culex	0.637	0.635
EU482634	2006	DENV2-E	1.00157	Culex	0.636	0.635
EU482633	2006	DENV2-E	1.00157	Culex	0.636	0.635
EU482632	2005	DENV2-E	1.00157	Culex	0.636	0.635
EU482631	2005	DENV2-E	1.00315	Culex	0.637	0.635
EU482630	2007	DENV2-E	1	Culex	0.635	0.635
EU482629	2007	DENV2-E	1.00157	Culex	0.636	0.635
EU482628	2007	DENV2-E	1	Culex	0.635	0.635
EU482627	2007	DENV2-E	1	Culex	0.635	0.635
EU482626	2007	DENV2-E	1	Culex	0.635	0.635
EU482625	2007	DENV2-E	1	Culex	0.635	0.635
EU482624	2007	DENV2-E	1	Culex	0.635	0.635
EU482623	2007	DENV2-E	1	Culex	0.635	0.635
EU482622	2007	DENV2-E	1	Culex	0.635	0.635
EU482621	2007	DENV2-E	1	Culex	0.635	0.635
EU482620	2006	DENV2-E	1	Culex	0.635	0.635
EU482608	2007	DENV2-E	1.0063	Culex	0.639	0.635
EU482607	2007	DENV2-E	1.00472	Culex	0.638	0.635
EU482606	2007	DENV2-E	1.0063	Culex	0.639	0.635
EU482605	2007	DENV2-E	1.00472	Culex	0.638	0.635
EU482604	2007	DENV2-E	1.0063	Culex	0.639	0.635
EU482603	2007	DENV2-E	1.00157	Culex	0.636	0.635
EU482602	2005	DENV2-E	1.00315	Culex	0.637	0.635
EU482601	2007	DENV2-E	1	Culex	0.635	0.635
EU482600	2005	DENV2-E	1.00157	Culex	0.636	0.635
EU482599	2005	DENV2-E	1.00315	Culex	0.637	0.635
EU482598	2005	DENV2-E	1.00315	Culex	0.637	0.635
EU482597	2005	DENV2-E	1.00157	Culex	0.636	0.635
EU482543	2006	DENV2-E	1.01417	Culex	0.644	0.635
EU482542	2006	DENV2-E	1.0126	Culex	0.643	0.635
EU482541	2006	DENV2-E	1.0126	Culex	0.643	0.635
EU482475	2007	DENV2-E	1.0126	Culex	0.643	0.635
EU482474	2007	DENV2-E	1.0126	Culex	0.643	0.635
EU482473	2006	DENV2-E	1.01417	Culex	0.644	0.635
EU482472	2004	DENV2-E	1.01417	Culex	0.644	0.635
EU482471	2006	DENV2-E	1.0126	Culex	0.643	0.635
EU482470	2006	DENV2-E	1.0126	Culex	0.643	0.635
EU482469	2006	DENV2-E	1.0126	Culex	0.643	0.635
EU482468	2006	DENV2-E	1.0126	Culex	0.643	0.635
EU482467	2006	DENV2-E	1.01417	Culex	0.644	0.635
EU482466	2006	DENV2-E	1.01417	Culex	0.644	0.635
EU482465	2006	DENV2-E	1.01417	Culex	0.644	0.635
EU482464	2006	DENV2-E	1.0126	Culex	0.643	0.635
EU482463	2006	DENV2-E	1.0126	Culex	0.643	0.635
EU482451	2006	DENV2-E	1.0126	Culex	0.643	0.635
EU482450	2006	DENV2-E	1.01417	Culex	0.644	0.635
EU482449	2006	DENV2-E	1.00787	Culex	0.64	0.635
EU482448	2006	DENV2-E	1.01102	Culex	0.642	0.635
EU482447	2006	DENV2-E	1.01102	Culex	0.642	0.635
EU482446	2006	DENV2-E	1.01102	Culex	0.642	0.635
EU482445	2006	DENV2-E	1.01102	Culex	0.642	0.635
EU482444	2006	DENV2-E	1.00157	Culex	0.636	0.635
KC762679	2010	DENV2-E	1.00315	Culex	0.637	0.635
HM582117	1974	DENV2-E	1.01102	Culex	0.642	0.635
HM582116	1974	DENV2-E	1.01102	Culex	0.642	0.635
HM582115	1974	DENV2-E	1.01417	Culex	0.644	0.635
HM582114	1974	DENV2-E	1.0126	Culex	0.643	0.635
HM582113	1974	DENV2-E	1.01417	Culex	0.644	0.635
HM582112	1974	DENV2-E	1.0126	Culex	0.643	0.635
HM582111	1974	DENV2-E	1.0126	Culex	0.643	0.635
HM582110	1973	DENV2-E	1.0126	Culex	0.643	0.635
HM582109	1971	DENV2-E	1.0126	Culex	0.643	0.635
HM582108	1972	DENV2-E	1.0126	Culex	0.643	0.635
HM582107	1972	DENV2-E	1.0126	Culex	0.643	0.635
HM582106	1972	DENV2-E	1.0126	Culex	0.643	0.635
HM582105	1972	DENV2-E	1.0126	Culex	0.643	0.635
HM582104	1972	DENV2-E	1.0126	Culex	0.643	0.635
HM582103	1972	DENV2-E	1.01417	Culex	0.644	0.635
HM582102	1971	DENV2-E	1.01417	Culex	0.644	0.635
HM582101	1971	DENV2-E	1.01417	Culex	0.644	0.635
HM582100	1971	DENV2-E	1.01417	Culex	0.644	0.635
HM582099	1971	DENV2-E	1.01417	Culex	0.644	0.635
EU179859	2006	DENV2-E	1.00315	Culex	0.637	0.635
EU179858	2005	DENV2-E	1.00945	Culex	0.641	0.635
EU179857	2005	DENV2-E	1.01102	Culex	0.642	0.635
KJ189305	2000	DENV2-E	1.00472	Culex	0.638	0.635
KF955373	1997	DENV2-E	1.00787	Culex	0.64	0.635
KF955372	1997	DENV2-E	1.00787	Culex	0.64	0.635
KF955369	2007	DENV2-E	1	Culex	0.635	0.635
KF955366	2007	DENV2-E	1	Culex	0.635	0.635
KF955364	2006	DENV2-E	1.0063	Culex	0.639	0.635
KF955363	1986	DENV2-E	1.0063	Culex	0.639	0.635
KF955362	2005	DENV2-E	1.00157	Culex	0.636	0.635
KF955360	2006	DENV2-E	1.0063	Culex	0.639	0.635
KF955359	2006	DENV2-E	1.00472	Culex	0.638	0.635
EU920850	2006	DENV2-E	1.00315	Culex	0.637	0.635
EU920849	2006	DENV2-E	1.00315	Culex	0.637	0.635
EU920848	2006	DENV2-E	1.00472	Culex	0.638	0.635
EU920847	2006	DENV2-E	1.00315	Culex	0.637	0.635
EU920846	2006	DENV2-E	1.00315	Culex	0.637	0.635
EU920845	2006	DENV2-E	1.00472	Culex	0.638	0.635
EU920844	2006	DENV2-E	1.0063	Culex	0.639	0.635
EU920843	2005	DENV2-E	1.00157	Culex	0.636	0.635
EU920842	2005	DENV2-E	1.00157	Culex	0.636	0.635
EU920841	2005	DENV2-E	1.00157	Culex	0.636	0.635
EU920840	2005	DENV2-E	1.00315	Culex	0.637	0.635
EU920839	2005	DENV2-E	1.01732	Culex	0.646	0.635
EU920838	2005	DENV2-E	1.00315	Culex	0.637	0.635
EU920837	2005	DENV2-E	1.00157	Culex	0.636	0.635
EU920836	2005	DENV2-E	1.00315	Culex	0.637	0.635
EU920835	2002	DENV2-E	1.00157	Culex	0.636	0.635
EU920834	2001	DENV2-E	1.00157	Culex	0.636	0.635
EU920833	2000	DENV2-E	1.0063	Culex	0.639	0.635
EU920832	1999	DENV2-E	1.0063	Culex	0.639	0.635
EU920831	1998	DENV2-E	1.00157	Culex	0.636	0.635
EU920830	1998	DENV2-E	1.00157	Culex	0.636	0.635
EU920829	1997	DENV2-E	1.00157	Culex	0.636	0.635
EU920828	1993	DENV2-E	1.0063	Culex	0.639	0.635
FJ390389	1944	DENV2-E	1.0189	Culex	0.647	0.635
HQ332190	2007	DENV2-E	1.0063	Culex	0.639	0.635
HQ332189	2007	DENV2-E	1.0063	Culex	0.639	0.635
HQ332188	2007	DENV2-E	1.0063	Culex	0.639	0.635
HQ332187	2007	DENV2-E	1.00472	Culex	0.638	0.635
HQ332186	2007	DENV2-E	1.00472	Culex	0.638	0.635
HQ332185	2007	DENV2-E	1.0063	Culex	0.639	0.635
HQ332184	2006	DENV2-E	1.00472	Culex	0.638	0.635
GU369819	2002	DENV2-E	1.0063	Culex	0.639	0.635
KC294223	2010	DENV2-E	1.0063	Culex	0.639	0.635
KC294222	2002	DENV2-E	1.00945	Culex	0.641	0.635
KC294221	2010	DENV2-E	1.00472	Culex	0.638	0.635
KC294220	2010	DENV2-E	1.00472	Culex	0.638	0.635
KC294219	2010	DENV2-E	1.00472	Culex	0.638	0.635
KC294218	2011	DENV2-E	1.0063	Culex	0.639	0.635
KC294217	2010	DENV2-E	1.0063	Culex	0.639	0.635
KC294216	2002	DENV2-E	1.00945	Culex	0.641	0.635
KC294215	2010	DENV2-E	1.0063	Culex	0.639	0.635
KC294214	2011	DENV2-E	1.0063	Culex	0.639	0.635
KC294213	2011	DENV2-E	1.0063	Culex	0.639	0.635
KC294212	2011	DENV2-E	1.00472	Culex	0.638	0.635
KC294211	2011	DENV2-E	1.0063	Culex	0.639	0.635
KC294210	2011	DENV2-E	1.00472	Culex	0.638	0.635
KC294209	2011	DENV2-E	1.00472	Culex	0.638	0.635
KC294208	2011	DENV2-E	1.0063	Culex	0.639	0.635
KC294207	2011	DENV2-E	1.0063	Culex	0.639	0.635
KC294206	2011	DENV2-E	1.0063	Culex	0.639	0.635
KC294205	2011	DENV2-E	1.0063	Culex	0.639	0.635
KC294204	2011	DENV2-E	1.0063	Culex	0.639	0.635
KC294203	2010	DENV2-E	1.0063	Culex	0.639	0.635
KC294202	2010	DENV2-E	1.00472	Culex	0.638	0.635
KC294201	2009	DENV2-E	1.00315	Culex	0.637	0.635
KC294200	2007	DENV2-E	1.00472	Culex	0.638	0.635
KJ734727	2014	DENV2-E	1.00472	Culex	0.638	0.635
JQ922553	1980	DENV2-E	1.01102	Culex	0.642	0.635
JQ922552	1960	DENV2-E	1.00787	Culex	0.64	0.635
JQ922551	2005	DENV2-E	1.0063	Culex	0.639	0.635
JQ922550	1971	DENV2-E	1.00945	Culex	0.641	0.635
JQ922549	1996	DENV2-E	1.00945	Culex	0.641	0.635
EF051521	2001	DENV2-E	1.00787	Culex	0.64	0.635
KJ010186	2013	DENV2-E	1.01102	Culex	0.642	0.635
KJ010185	2011	DENV2-E	1.01102	Culex	0.642	0.635
GU289914	1974	DENV2-E	1.00787	Culex	0.64	0.635
DQ448231	2001	DENV2-E	1.00787	Culex	0.64	0.635
AB479042	2002	DENV2-E	1.00787	Culex	0.64	0.635
AB479041	2002	DENV2-E	1.0063	Culex	0.639	0.635
KM204118	1944	DENV2-E	1.0189	Culex	0.647	0.635
KF704358	1981	DENV2-E	1.0189	Culex	0.647	0.635
KF704357	1981	DENV2-E	1.0189	Culex	0.647	0.635
KF704356	1981	DENV2-E	1.0189	Culex	0.647	0.635
KF704355	1981	DENV2-E	1.02047	Culex	0.648	0.635
KF704354	1981	DENV2-E	1.0189	Culex	0.647	0.635
JX073928	2001	DENV2-E	1	Culex	0.635	0.635
JQ955624	2011	DENV2-E	1.00945	Culex	0.641	0.635
JX475906	2009	DENV2-E	1.0126	Culex	0.643	0.635
JQ955623	2009	DENV2-E	1.0126	Culex	0.643	0.635
JX470186	2010	DENV2-E	1.0063	Culex	0.639	0.635
JF327392	2009	DENV2-E	1.00787	Culex	0.64	0.635
EU081180	2005	DENV2-E	1.0063	Culex	0.639	0.635
EU081179	2005	DENV2-E	1.0063	Culex	0.639	0.635
EU081178	2005	DENV2-E	1.00787	Culex	0.64	0.635
EU081177	2005	DENV2-E	1.0063	Culex	0.639	0.635
KM279601	2012	DENV2-E	1.0063	Culex	0.639	0.635
KM279600	2012	DENV2-E	1.0063	Culex	0.639	0.635
KM279599	2012	DENV2-E	1.0063	Culex	0.639	0.635
KM279598	2012	DENV2-E	1.0063	Culex	0.639	0.635
KM279597	2012	DENV2-E	1.00472	Culex	0.638	0.635
KM279595	2012	DENV2-E	1.00787	Culex	0.64	0.635
KM279594	2012	DENV2-E	1.0063	Culex	0.639	0.635
KM279593	2012	DENV2-E	1.00787	Culex	0.64	0.635
KM279592	2012	DENV2-E	1.0063	Culex	0.639	0.635
KM279591	2012	DENV2-E	1.0063	Culex	0.639	0.635
KM279590	2012	DENV2-E	1.0063	Culex	0.639	0.635
KM279588	2012	DENV2-E	1.0063	Culex	0.639	0.635
KM279587	2012	DENV2-E	1.0063	Culex	0.639	0.635
KM279586	2011	DENV2-E	1.0063	Culex	0.639	0.635
KM279582	2011	DENV2-E	1.0063	Culex	0.639	0.635
KM279581	2011	DENV2-E	1.0063	Culex	0.639	0.635
KM279579	2012	DENV2-E	1.0063	Culex	0.639	0.635
KM279578	2012	DENV2-E	1.0063	Culex	0.639	0.635
KM279577	2012	DENV2-E	1.0063	Culex	0.639	0.635
KM279576	2012	DENV2-E	1.0063	Culex	0.639	0.635
KM279575	2012	DENV2-E	1.0063	Culex	0.639	0.635
KM279573	2012	DENV2-E	1.0063	Culex	0.639	0.635
KM279572	2012	DENV2-E	1.0063	Culex	0.639	0.635
KM279571	2012	DENV2-E	1.0063	Culex	0.639	0.635
KM279570	2012	DENV2-E	1.0063	Culex	0.639	0.635
KM279569	2012	DENV2-E	1.0063	Culex	0.639	0.635
KM279568	2012	DENV2-E	1.00472	Culex	0.638	0.635
KM279567	2012	DENV2-E	1.0063	Culex	0.639	0.635
KM279566	2012	DENV2-E	1.0063	Culex	0.639	0.635
KM279565	2012	DENV2-E	1.0063	Culex	0.639	0.635
KM279564	2012	DENV2-E	1.0063	Culex	0.639	0.635
KM279563	2012	DENV2-E	1.0063	Culex	0.639	0.635
KM279562	2012	DENV2-E	1.00472	Culex	0.638	0.635
KM279561	2012	DENV2-E	1.0063	Culex	0.639	0.635
KM279560	2012	DENV2-E	1.0063	Culex	0.639	0.635
KM279559	2012	DENV2-E	1.0063	Culex	0.639	0.635
KM279558	2012	DENV2-E	1.0063	Culex	0.639	0.635
KM279557	2012	DENV2-E	1.0063	Culex	0.639	0.635
KM279556	2012	DENV2-E	1.0063	Culex	0.639	0.635
KM279555	2012	DENV2-E	1.0063	Culex	0.639	0.635
KM279554	2012	DENV2-E	1.0063	Culex	0.639	0.635
KM279553	2012	DENV2-E	1.0063	Culex	0.639	0.635
KM279552	2012	DENV2-E	1.0063	Culex	0.639	0.635
KM279551	2012	DENV2-E	1.00472	Culex	0.638	0.635
KM279550	2012	DENV2-E	1.0063	Culex	0.639	0.635
KM279549	2012	DENV2-E	1.0063	Culex	0.639	0.635
KM279548	2012	DENV2-E	1.0063	Culex	0.639	0.635
KM279546	2012	DENV2-E	1.0063	Culex	0.639	0.635
KM279545	2012	DENV2-E	1.0063	Culex	0.639	0.635
KM279544	2012	DENV2-E	1.00472	Culex	0.638	0.635
KM279543	2012	DENV2-E	1.0063	Culex	0.639	0.635
KM279542	2012	DENV2-E	1.0063	Culex	0.639	0.635
KM279541	2012	DENV2-E	1.0063	Culex	0.639	0.635
KM279540	2012	DENV2-E	1.0063	Culex	0.639	0.635
KM279539	2012	DENV2-E	1.0063	Culex	0.639	0.635
KM279538	2012	DENV2-E	1.0063	Culex	0.639	0.635
KM279537	2012	DENV2-E	1.00472	Culex	0.638	0.635
KM279536	2012	DENV2-E	1.0063	Culex	0.639	0.635
KM279535	2012	DENV2-E	1.0063	Culex	0.639	0.635
KM279534	2012	DENV2-E	1.0063	Culex	0.639	0.635
KM279533	2012	DENV2-E	1.0063	Culex	0.639	0.635
KM279532	2012	DENV2-E	1.0063	Culex	0.639	0.635
KM279530	2012	DENV2-E	1.0063	Culex	0.639	0.635
KM279528	2012	DENV2-E	1.0063	Culex	0.639	0.635
KM279526	2011	DENV2-E	1.0063	Culex	0.639	0.635
KM279525	2011	DENV2-E	1.0063	Culex	0.639	0.635
KM279524	2011	DENV2-E	1.0063	Culex	0.639	0.635
KM279523	2011	DENV2-E	1.0063	Culex	0.639	0.635
KM279522	2011	DENV2-E	1.0063	Culex	0.639	0.635
KM279521	2011	DENV2-E	1.0063	Culex	0.639	0.635
KM279520	2011	DENV2-E	1.0063	Culex	0.639	0.635
KM279519	2011	DENV2-E	1.0063	Culex	0.639	0.635
KM279518	2011	DENV2-E	1.0063	Culex	0.639	0.635
KM279517	2011	DENV2-E	1.0063	Culex	0.639	0.635
KM279515	2011	DENV2-E	1.0063	Culex	0.639	0.635
KP012546	2014	DENV2-E	1.00472	Culex	0.638	0.635
JX669488	2002	DENV2-E	1.00472	Culex	0.638	0.635
JX669487	2000	DENV2-E	1.00472	Culex	0.638	0.635
JX669486	1999	DENV2-E	1.00945	Culex	0.641	0.635
JX669485	1998	DENV2-E	1.0063	Culex	0.639	0.635
JX669484	1998	DENV2-E	1.00472	Culex	0.638	0.635
JX669483	1997	DENV2-E	1.00315	Culex	0.637	0.635
JX669482	1995	DENV2-E	1.00315	Culex	0.637	0.635
JX669481	1995	DENV2-E	1.00472	Culex	0.638	0.635
JX669480	1995	DENV2-E	1.00472	Culex	0.638	0.635
JX669479	2010	DENV2-E	1.0063	Culex	0.639	0.635
JX669478	2010	DENV2-E	1.00472	Culex	0.638	0.635
JX669477	2010	DENV2-E	1.0063	Culex	0.639	0.635
JX669476	2010	DENV2-E	1.00472	Culex	0.638	0.635
KC762680	2010	DENV2-E	1.00315	Culex	0.637	0.635
KC762678	2010	DENV2-E	1.00315	Culex	0.637	0.635
KC762677	2008	DENV2-E	1.00315	Culex	0.637	0.635
KC762676	2007	DENV2-E	1.00315	Culex	0.637	0.635
KC762675	2008	DENV2-E	1.00315	Culex	0.637	0.635
KC762674	2008	DENV2-E	1.00315	Culex	0.637	0.635
KC762673	2008	DENV2-E	1.00157	Culex	0.636	0.635
KC762672	2008	DENV2-E	1.00472	Culex	0.638	0.635
KC762671	2008	DENV2-E	1.00472	Culex	0.638	0.635
KC762670	2007	DENV2-E	1.00945	Culex	0.641	0.635
KC762669	2007	DENV2-E	1.00945	Culex	0.641	0.635
KC762668	2008	DENV2-E	1.00945	Culex	0.641	0.635
KC762667	2008	DENV2-E	1.00472	Culex	0.638	0.635
KC762666	2008	DENV2-E	1.00472	Culex	0.638	0.635
KC762665	2007	DENV2-E	1.0063	Culex	0.639	0.635
KC762664	2008	DENV2-E	1.0063	Culex	0.639	0.635
KC762663	2008	DENV2-E	1.0063	Culex	0.639	0.635
KC762662	2007	DENV2-E	1.00472	Culex	0.638	0.635
KC762661	2007	DENV2-E	1.00472	Culex	0.638	0.635
KC762660	2007	DENV2-E	1.0063	Culex	0.639	0.635
KC762659	2008	DENV2-E	1.00315	Culex	0.637	0.635
KC762658	2007	DENV2-E	1.00315	Culex	0.637	0.635
KC762657	2008	DENV2-E	1.00315	Culex	0.637	0.635
KC762656	2007	DENV2-E	1.00472	Culex	0.638	0.635
KC762655	2007	DENV2-E	1.00315	Culex	0.637	0.635
KR779782	2007	DENV2-E	1.0063	Culex	0.639	0.635
KF479233	2013	DENV2-E	1.0126	Culex	0.643	0.635
KF744408	2005	DENV2-E	1.0063	Culex	0.639	0.635
KF744407	1996	DENV2-E	1.00472	Culex	0.638	0.635
KF744406	1995	DENV2-E	1.0063	Culex	0.639	0.635
KF744405	1996	DENV2-E	1.0063	Culex	0.639	0.635
KF744404	1996	DENV2-E	1.0063	Culex	0.639	0.635
KF744403	1995	DENV2-E	1.0063	Culex	0.639	0.635
KF744402	2000	DENV2-E	1.01102	Culex	0.642	0.635
KF744401	2000	DENV2-E	1.01102	Culex	0.642	0.635
KF744400	2000	DENV2-E	1.01102	Culex	0.642	0.635
KF744399	1998	DENV2-E	1.0063	Culex	0.639	0.635
KF744398	2005	DENV2-E	1.00315	Culex	0.637	0.635
KF744397	2001	DENV2-E	1.00787	Culex	0.64	0.635
KJ830750	2014	DENV2-E	1.01102	Culex	0.642	0.635
KF286643	2013	DENV2-E	1.05669	Culex	0.671	0.635
KF286642	2013	DENV2-E	1.05669	Culex	0.671	0.635
KF286641	2012	DENV2-E	1.05354	Culex	0.669	0.635
KF286640	2013	DENV2-E	1.05354	Culex	0.669	0.635
KF286639	2013	DENV2-E	1.05354	Culex	0.669	0.635
KF286638	2013	DENV2-E	1.05354	Culex	0.669	0.635
KF286637	2013	DENV2-E	1.05669	Culex	0.671	0.635
KF286636	2012	DENV2-E	1.05354	Culex	0.669	0.635
KF041237	2009	DENV2-E	1.01102	Culex	0.642	0.635
KF041236	2008	DENV2-E	1.0126	Culex	0.643	0.635
KF041235	2009	DENV2-E	1.00945	Culex	0.641	0.635
KF041234	2011	DENV2-E	1.00945	Culex	0.641	0.635
KF041233	2011	DENV2-E	1.00945	Culex	0.641	0.635
KF041232	2011	DENV2-E	1.00945	Culex	0.641	0.635
JX079694	2005	DENV2-E	1.00315	Culex	0.637	0.635
JX079690	2007	DENV2-E	1	Culex	0.635	0.635
JX079688	2008	DENV2-E	1	Culex	0.635	0.635
GQ398314	1994	DENV2-E	1.0126	Culex	0.643	0.635
GQ398313	1994	DENV2-E	1.0126	Culex	0.643	0.635
GQ398312	1994	DENV2-E	1.0126	Culex	0.643	0.635
GQ398311	1994	DENV2-E	1.0126	Culex	0.643	0.635
GQ398310	1994	DENV2-E	1.0126	Culex	0.643	0.635
GQ398309	1994	DENV2-E	1.01102	Culex	0.642	0.635
GQ398308	1994	DENV2-E	1.01102	Culex	0.642	0.635
GQ398307	1994	DENV2-E	1.01102	Culex	0.642	0.635
GQ398306	1994	DENV2-E	1.01102	Culex	0.642	0.635
GQ398305	1994	DENV2-E	1.0126	Culex	0.643	0.635
GQ398304	1994	DENV2-E	1.0126	Culex	0.643	0.635
GQ398303	1994	DENV2-E	1.0126	Culex	0.643	0.635
GQ398302	1994	DENV2-E	1.01417	Culex	0.644	0.635
GQ398301	1995	DENV2-E	1.0126	Culex	0.643	0.635
GQ398300	1994	DENV2-E	1.01417	Culex	0.644	0.635
GQ398299	1994	DENV2-E	1.0126	Culex	0.643	0.635
GQ398298	1995	DENV2-E	1.0126	Culex	0.643	0.635
GQ398297	1994	DENV2-E	1.0126	Culex	0.643	0.635
GQ398296	1994	DENV2-E	1.0126	Culex	0.643	0.635
GQ398295	1994	DENV2-E	1.0126	Culex	0.643	0.635
GQ398294	1994	DENV2-E	1.0126	Culex	0.643	0.635
GQ398293	1994	DENV2-E	1.01417	Culex	0.644	0.635
GQ398292	1994	DENV2-E	1.0126	Culex	0.643	0.635
GQ398291	1994	DENV2-E	1.01102	Culex	0.642	0.635
GQ398290	1994	DENV2-E	1.01102	Culex	0.642	0.635
GQ398289	1994	DENV2-E	1.01102	Culex	0.642	0.635
GQ398288	1994	DENV2-E	1.01102	Culex	0.642	0.635
GQ398287	1994	DENV2-E	1.01102	Culex	0.642	0.635
GQ398286	1994	DENV2-E	1.00945	Culex	0.641	0.635
GQ398285	1994	DENV2-E	1.00945	Culex	0.641	0.635
GQ398284	1994	DENV2-E	1.00945	Culex	0.641	0.635
GQ398283	1994	DENV2-E	1.00787	Culex	0.64	0.635
GQ398282	1994	DENV2-E	1.00945	Culex	0.641	0.635
GQ398281	1994	DENV2-E	1.0063	Culex	0.639	0.635
GQ398280	1994	DENV2-E	1.00787	Culex	0.64	0.635
GQ398279	1994	DENV2-E	1.00787	Culex	0.64	0.635
GQ398278	1994	DENV2-E	1.0063	Culex	0.639	0.635
GQ398277	1994	DENV2-E	1.00787	Culex	0.64	0.635
GQ398276	1994	DENV2-E	1.00787	Culex	0.64	0.635
GQ398275	1994	DENV2-E	1.00787	Culex	0.64	0.635
GQ398274	1994	DENV2-E	1.00787	Culex	0.64	0.635
GQ398273	1994	DENV2-E	1.00787	Culex	0.64	0.635
GQ398272	1994	DENV2-E	1.00787	Culex	0.64	0.635
GQ398271	1994	DENV2-E	1.01102	Culex	0.642	0.635
GQ398270	1994	DENV2-E	1.00945	Culex	0.641	0.635
GQ398269	1994	DENV2-E	1.00945	Culex	0.641	0.635
GQ398268	1975	DENV2-E	1.0189	Culex	0.647	0.635
GQ398267	2007	DENV2-E	1.00787	Culex	0.64	0.635
GQ398266	2007	DENV2-E	1.0063	Culex	0.639	0.635
GQ398265	2008	DENV2-E	1.0063	Culex	0.639	0.635
GQ398264	1976	DENV2-E	1.01102	Culex	0.642	0.635
GQ398263	1975	DENV2-E	1.0063	Culex	0.639	0.635
GQ398262	1976	DENV2-E	1.01102	Culex	0.642	0.635
GQ398261	1976	DENV2-E	1.00945	Culex	0.641	0.635
GQ398260	1976	DENV2-E	1.01102	Culex	0.642	0.635
GQ398259	1976	DENV2-E	1.00787	Culex	0.64	0.635
GQ398258	1975	DENV2-E	1.00945	Culex	0.641	0.635
GQ398257	1977	DENV2-E	1.01575	Culex	0.645	0.635
KT187558	2014	DENV2-E	1.0063	Culex	0.639	0.635
KT187557	2014	DENV2-E	1.0063	Culex	0.639	0.635
KT187556	2014	DENV2-E	1.0063	Culex	0.639	0.635
KT187555	2014	DENV2-E	1.0063	Culex	0.639	0.635
KT187554	2014	DENV2-E	1.0063	Culex	0.639	0.635
KT187553	2014	DENV2-E	1.0063	Culex	0.639	0.635
KM217158	2013	DENV2-E	1.01102	Culex	0.642	0.635
KM217157	2011	DENV2-E	1.01102	Culex	0.642	0.635
KM217156	2011	DENV2-E	1.01102	Culex	0.642	0.635
KP723479	2010	DENV2-E	1.0063	Culex	0.639	0.635
KP723478	2014	DENV2-E	1.0063	Culex	0.639	0.635
JX649148	1995	DENV2-E	1.00787	Culex	0.64	0.635
JX649147	1995	DENV2-E	1.00787	Culex	0.64	0.635
JX966379	1994	DENV2-E	1.01417	Culex	0.644	0.635
JX966380	1969	DENV2-E	1.01102	Culex	0.642	0.635
JX286526	2010	DENV2-E	1.0063	Culex	0.639	0.635
JX286525	2010	DENV2-E	1.0063	Culex	0.639	0.635
JX286524	2010	DENV2-E	1.00472	Culex	0.638	0.635
JX286523	2010	DENV2-E	1.00472	Culex	0.638	0.635
JX286522	2010	DENV2-E	1.00472	Culex	0.638	0.635
JX286521	2010	DENV2-E	1.0063	Culex	0.639	0.635
JX286520	2010	DENV2-E	1.0063	Culex	0.639	0.635
JX286519	2010	DENV2-E	1.00472	Culex	0.638	0.635
JX286518	2010	DENV2-E	1.00472	Culex	0.638	0.635
JX286517	2010	DENV2-E	1.00472	Culex	0.638	0.635
JX286516	2010	DENV2-E	1.00472	Culex	0.638	0.635
HQ026763	2008	DENV2-E	1.00472	Culex	0.638	0.635
JN368476	2007	DENV2-E	1.0126	Culex	0.643	0.635
KM587709	2014	DENV2-E	1.0189	Culex	0.647	0.635
KC964095	1998	DENV2-E	1.00472	Culex	0.638	0.635
KC964094	1993	DENV2-E	1.00945	Culex	0.641	0.635
KC964093	2001	DENV2-E	1.00945	Culex	0.641	0.635
GU370051	2008	DENV2-E	1.00787	Culex	0.64	0.635
GU370050	2007	DENV2-E	1.0063	Culex	0.639	0.635
LC121816	2016	DENV2-E	1.0126	Culex	0.643	0.635
JN851131	2005	DENV2-E	1.00787	Culex	0.64	0.635
JN851130	2005	DENV2-E	1.00315	Culex	0.637	0.635
JN851129	2006	DENV2-E	1.00787	Culex	0.64	0.635
JN851128	2006	DENV2-E	1.00787	Culex	0.64	0.635
JN851127	2004	DENV2-E	1.00472	Culex	0.638	0.635
JN851126	2005	DENV2-E	1.0063	Culex	0.639	0.635
JN851125	2005	DENV2-E	1.00787	Culex	0.64	0.635
JN851124	2005	DENV2-E	1.0063	Culex	0.639	0.635
JN851123	2004	DENV2-E	1.00472	Culex	0.638	0.635
JN851122	2008	DENV2-E	1.00787	Culex	0.64	0.635
JN851121	2008	DENV2-E	1.0063	Culex	0.639	0.635
JN851120	2007	DENV2-E	1.00787	Culex	0.64	0.635
JN851119	2008	DENV2-E	1.0063	Culex	0.639	0.635
JN851118	2008	DENV2-E	1.0063	Culex	0.639	0.635
JN851117	2007	DENV2-E	1.00945	Culex	0.641	0.635
JN851116	2007	DENV2-E	1.0063	Culex	0.639	0.635
JN851115	2007	DENV2-E	1.0063	Culex	0.639	0.635
JN851114	2007	DENV2-E	1.00787	Culex	0.64	0.635
JN851113	2006	DENV2-E	1.0063	Culex	0.639	0.635
FJ196854	1993	DENV2-E	1.00945	Culex	0.641	0.635
FJ196853	2003	DENV2-E	1.00472	Culex	0.638	0.635
FJ196852	2001	DENV2-E	1.00945	Culex	0.641	0.635
FJ196851	1998	DENV2-E	1.00472	Culex	0.638	0.635
FM210246	2005	DENV2-E	1.0126	Culex	0.643	0.635
FM210245	2005	DENV2-E	1.0126	Culex	0.643	0.635
FM210244	2004	DENV2-E	1.0063	Culex	0.639	0.635
FM210243	2004	DENV2-E	1.00945	Culex	0.641	0.635
FM210242	2004	DENV2-E	1.01575	Culex	0.645	0.635
FM210241	2004	DENV2-E	1.00945	Culex	0.641	0.635
FM210240	2004	DENV2-E	1.01417	Culex	0.644	0.635
FM210239	2004	DENV2-E	1.00945	Culex	0.641	0.635
FM210238	2001	DENV2-E	1.00945	Culex	0.641	0.635
FM210237	2003	DENV2-E	1.00945	Culex	0.641	0.635
FM210236	2004	DENV2-E	1.00945	Culex	0.641	0.635
FM210235	2005	DENV2-E	1.0063	Culex	0.639	0.635
FM210234	2004	DENV2-E	1.00787	Culex	0.64	0.635
FM210233	2004	DENV2-E	1.01417	Culex	0.644	0.635
FM210232	2004	DENV2-E	1.00945	Culex	0.641	0.635
FM210231	2004	DENV2-E	1.01417	Culex	0.644	0.635
FM210230	2003	DENV2-E	1.00787	Culex	0.64	0.635
FM210229	2003	DENV2-E	1.00945	Culex	0.641	0.635
FM210228	2003	DENV2-E	1.00787	Culex	0.64	0.635
FM210227	2002	DENV2-E	1.0063	Culex	0.639	0.635
FM210226	2002	DENV2-E	1.00787	Culex	0.64	0.635
FM210225	2001	DENV2-E	1.00787	Culex	0.64	0.635
FM210224	2001	DENV2-E	1.00787	Culex	0.64	0.635
FM210223	2003	DENV2-E	1.00945	Culex	0.641	0.635
FM210222	2004	DENV2-E	1.01102	Culex	0.642	0.635
FM210221	2003	DENV2-E	1.00945	Culex	0.641	0.635
FM210220	2003	DENV2-E	1.00787	Culex	0.64	0.635
FM210219	2003	DENV2-E	1.01102	Culex	0.642	0.635
FM210218	2002	DENV2-E	1.0063	Culex	0.639	0.635
FM210217	1999	DENV2-E	1.00787	Culex	0.64	0.635
FM210216	2004	DENV2-E	1.0126	Culex	0.643	0.635
FM210215	2004	DENV2-E	1.01417	Culex	0.644	0.635
FM210214	2004	DENV2-E	1.01417	Culex	0.644	0.635
FM210213	2005	DENV2-E	1.0063	Culex	0.639	0.635
FM210212	2003	DENV2-E	1.00787	Culex	0.64	0.635
FM210211	2003	DENV2-E	1.0126	Culex	0.643	0.635
EU003591	1966	DENV2-S	0.985981	Culex	0.633	0.642
FJ467493	2008	DENV2-S	1.00156	Culex	0.643	0.642
EF457904	1999	DENV2-S	0.982866	Culex	0.631	0.642
EU056812	1977	DENV2-S	1.00467	Culex	0.645	0.642
EU056811	1995	DENV2-S	1	Culex	0.642	0.642
EU056810	1983	DENV2-S	0.996885	Culex	0.64	0.642
EF105390	1999	DENV2-S	0.985981	Culex	0.633	0.642
EF105389	1999	DENV2-S	0.985981	Culex	0.633	0.642
EF105388	1966	DENV2-S	0.987539	Culex	0.634	0.642
EF105387	1966	DENV2-S	0.984424	Culex	0.632	0.642
EF105386	1980	DENV2-S	0.987539	Culex	0.634	0.642
EF105385	1974	DENV2-S	0.990654	Culex	0.636	0.642
EF105384	1970	DENV2-S	0.989097	Culex	0.635	0.642
EF105383	1980	DENV2-S	0.985981	Culex	0.633	0.642
EF105382	1980	DENV2-S	0.987539	Culex	0.634	0.642
EF105381	1980	DENV2-S	0.985981	Culex	0.633	0.642
EF105380	1980	DENV2-S	0.985981	Culex	0.633	0.642
EF105379	1970	DENV2-S	0.989097	Culex	0.635	0.642
EF105378	1981	DENV2-S	0.987539	Culex	0.634	0.642
EU003591	1966	DENV2-S	1	Aedes	0.699	0.699
FJ467493	2008	DENV2-S	1.01431	Aedes	0.709	0.699
EF457904	1999	DENV2-S	0.998569	Aedes	0.698	0.699
EU056812	1977	DENV2-S	1.02003	Aedes	0.713	0.699
EU056811	1995	DENV2-S	1.01717	Aedes	0.711	0.699
EU056810	1983	DENV2-S	1.01288	Aedes	0.708	0.699
EF105390	1999	DENV2-S	1.00143	Aedes	0.7	0.699
EF105389	1999	DENV2-S	1.00143	Aedes	0.7	0.699
EF105388	1966	DENV2-S	1	Aedes	0.699	0.699
EF105387	1966	DENV2-S	0.998569	Aedes	0.698	0.699
EF105386	1980	DENV2-S	1	Aedes	0.699	0.699
EF105385	1974	DENV2-S	1.00429	Aedes	0.702	0.699
EF105384	1970	DENV2-S	1.00286	Aedes	0.701	0.699
EF105383	1980	DENV2-S	1	Aedes	0.699	0.699
EF105382	1980	DENV2-S	1	Aedes	0.699	0.699
EF105381	1980	DENV2-S	0.998569	Aedes	0.698	0.699
EF105380	1980	DENV2-S	0.998569	Aedes	0.698	0.699
EF105379	1970	DENV2-S	1.00429	Aedes	0.702	0.699
EF105378	1981	DENV2-S	1.00143	Aedes	0.7	0.699
KF360005	2010	DENV2-E	1.03039	Aedes	0.712	0.691
JN819419	2000	DENV2-E	1.02315	Aedes	0.707	0.691
JF730044	2001	DENV2-E	1.0246	Aedes	0.708	0.691
HM488257	2001	DENV2-E	1.02894	Aedes	0.711	0.691
HM631868	2005	DENV2-E	1.02171	Aedes	0.706	0.691
HM631867	2006	DENV2-E	1.02026	Aedes	0.705	0.691
HM631866	2006	DENV2-E	1.02171	Aedes	0.706	0.691
HM631865	2007	DENV2-E	1.02026	Aedes	0.705	0.691
GQ868640	2003	DENV2-E	1.02315	Aedes	0.707	0.691
GQ868625	2008	DENV2-E	1.02894	Aedes	0.711	0.691
GQ868624	2007	DENV2-E	1.0275	Aedes	0.71	0.691
GQ868623	2005	DENV2-E	1.02894	Aedes	0.711	0.691
GQ868622	2003	DENV2-E	1.03184	Aedes	0.713	0.691
GQ868621	2003	DENV2-E	1.03184	Aedes	0.713	0.691
GQ868620	2003	DENV2-E	1.02894	Aedes	0.711	0.691
GQ868595	1991	DENV2-E	1.0275	Aedes	0.71	0.691
GQ199890	2008	DENV2-E	1.02315	Aedes	0.707	0.691
FJ906959	2008	DENV2-E	1.03763	Aedes	0.717	0.691
FJ898467	2005	DENV2-E	1.0246	Aedes	0.708	0.691
FJ898466	2000	DENV2-E	1.0246	Aedes	0.708	0.691
FJ898465	1998	DENV2-E	1.02605	Aedes	0.709	0.691
FJ898453	2005	DENV2-E	1.0246	Aedes	0.708	0.691
FJ898452	2003	DENV2-E	1.03184	Aedes	0.713	0.691
FJ898451	2003	DENV2-E	1.02605	Aedes	0.709	0.691
FJ898450	1990	DENV2-E	1.0275	Aedes	0.71	0.691
FJ850091	2007	DENV2-E	1.0246	Aedes	0.708	0.691
FJ850088	2006	DENV2-E	1.02315	Aedes	0.707	0.691
FJ850085	2005	DENV2-E	1.02171	Aedes	0.706	0.691
FJ850082	2004	DENV2-E	1.02026	Aedes	0.705	0.691
FJ850078	2003	DENV2-E	1.02315	Aedes	0.707	0.691
FJ850076	2002	DENV2-E	1.02315	Aedes	0.707	0.691
FJ850074	2001	DENV2-E	1.02315	Aedes	0.707	0.691
FJ850072	2000	DENV2-E	1.02605	Aedes	0.709	0.691
FJ639718	2008	DENV2-E	1.02894	Aedes	0.711	0.691
FJ639711	2005	DENV2-E	1.03039	Aedes	0.712	0.691
FJ639710	2005	DENV2-E	1.03039	Aedes	0.712	0.691
FJ639709	2005	DENV2-E	1.02894	Aedes	0.711	0.691
FJ639708	2005	DENV2-E	1.03184	Aedes	0.713	0.691
FJ639707	2004	DENV2-E	1.03039	Aedes	0.712	0.691
FJ639706	2004	DENV2-E	1.03039	Aedes	0.712	0.691
FJ639705	2003	DENV2-E	1.03184	Aedes	0.713	0.691
FJ639704	2003	DENV2-E	1.02894	Aedes	0.711	0.691
FJ639703	2003	DENV2-E	1.0246	Aedes	0.708	0.691
FJ639702	2003	DENV2-E	1.0246	Aedes	0.708	0.691
FJ639701	2002	DENV2-E	1.0246	Aedes	0.708	0.691
FJ639700	2002	DENV2-E	1.0246	Aedes	0.708	0.691
FJ639699	2002	DENV2-E	1.0246	Aedes	0.708	0.691
FJ639698	2002	DENV2-E	1.02315	Aedes	0.707	0.691
FJ639697	2001	DENV2-E	1.0246	Aedes	0.708	0.691
EU482668	2006	DENV2-E	1.03184	Aedes	0.713	0.691
EU482648	2006	DENV2-E	1.0275	Aedes	0.71	0.691
HQ999999	2009	DENV2-E	1.02171	Aedes	0.706	0.691
KJ918750	2007	DENV2-E	1.02894	Aedes	0.711	0.691
JF357907	2007	DENV2-E	1.02026	Aedes	0.705	0.691
JF357906	2008	DENV2-E	1.01881	Aedes	0.704	0.691
JF357905	2007	DENV2-E	1.02026	Aedes	0.705	0.691
HQ733861	2006	DENV2-E	1.01881	Aedes	0.704	0.691
HQ634199	2007	DENV2-E	1.02026	Aedes	0.705	0.691
HQ541794	2005	DENV2-E	1.02315	Aedes	0.707	0.691
HQ541793	2005	DENV2-E	1.02315	Aedes	0.707	0.691
HQ541792	2008	DENV2-E	1.02026	Aedes	0.705	0.691
HQ541788	2007	DENV2-E	1.02315	Aedes	0.707	0.691
HQ541787	2007	DENV2-E	1.02026	Aedes	0.705	0.691
HQ541786	2006	DENV2-E	1.01881	Aedes	0.704	0.691
KJ701507	2013	DENV2-E	1.0275	Aedes	0.71	0.691
KC131142	2012	DENV2-E	1.0246	Aedes	0.708	0.691
JN819424	2006	DENV2-E	1.02026	Aedes	0.705	0.691
JN819421	2007	DENV2-E	1.02026	Aedes	0.705	0.691
JN819420	2007	DENV2-E	1.02026	Aedes	0.705	0.691
JN819418	1988	DENV2-E	1.02894	Aedes	0.711	0.691
JN819416	2000	DENV2-E	1.02315	Aedes	0.707	0.691
JN819408	2001	DENV2-E	1.02315	Aedes	0.707	0.691
JN819407	2007	DENV2-E	1.02605	Aedes	0.709	0.691
HQ891024	2008	DENV2-E	1.03763	Aedes	0.717	0.691
HQ891023	2008	DENV2-E	1.03618	Aedes	0.716	0.691
JF730052	2009	DENV2-E	1.02026	Aedes	0.705	0.691
JF730051	2009	DENV2-E	1.01881	Aedes	0.704	0.691
JF730049	2007	DENV2-E	1.03329	Aedes	0.714	0.691
HQ705625	2009	DENV2-E	1.01881	Aedes	0.704	0.691
HQ705624	2009	DENV2-E	1.02026	Aedes	0.705	0.691
HM181971	2008	DENV2-E	1.0246	Aedes	0.708	0.691
GU131947	2007	DENV2-E	1.02605	Aedes	0.709	0.691
GU131886	2001	DENV2-E	1.03184	Aedes	0.713	0.691
GU131885	2008	DENV2-E	1.0246	Aedes	0.708	0.691
GU131884	2008	DENV2-E	1.0246	Aedes	0.708	0.691
GU131883	2008	DENV2-E	1.02605	Aedes	0.709	0.691
GU131882	2008	DENV2-E	1.0246	Aedes	0.708	0.691
GU131881	2008	DENV2-E	1.0246	Aedes	0.708	0.691
GU131880	2008	DENV2-E	1.0246	Aedes	0.708	0.691
GU131879	2008	DENV2-E	1.0246	Aedes	0.708	0.691
GU131864	2008	DENV2-E	1.02605	Aedes	0.709	0.691
GU131843	1986	DENV2-E	1.02171	Aedes	0.706	0.691
GQ868552	1998	DENV2-E	1.02605	Aedes	0.709	0.691
GQ868558	2007	DENV2-E	1.0246	Aedes	0.708	0.691
GQ868557	2005	DENV2-E	1.02315	Aedes	0.707	0.691
GQ868556	2005	DENV2-E	1.0246	Aedes	0.708	0.691
GQ868555	2005	DENV2-E	1.02315	Aedes	0.707	0.691
GQ868554	2004	DENV2-E	1.02605	Aedes	0.709	0.691
GQ868553	1999	DENV2-E	1.0246	Aedes	0.708	0.691
GQ868646	2007	DENV2-E	1.02171	Aedes	0.706	0.691
GQ868641	2007	DENV2-E	1.02315	Aedes	0.707	0.691
GQ868604	2005	DENV2-E	1.02026	Aedes	0.705	0.691
[truncated: 2,931 more rows]
[truncated: 3 more columns]

## Sheet: Fig 4B
	GMRF Skyride: Lineage2	ORF	strict	100m.log
Time	Mean	Median	Upper	Lower		Time	Wm	popsize
2015	103.307	96.0565	202.56	47.9816		2015	0.974475	96.0565
2014	104.285	98.5725	189.894	55.8235		2014	0.974475	98.5725
2013	103.569	98.608	173.365	59.1186		2013	0.99964	98.608
2012	98.6662	95.905	161.673	55.3843		2012	1.02818	95.905
2011	94.0144	89.3602	149.884	53.68		2011	1.07324	89.3602
2010	96.0095	93.253	151.03	56.376		2010	0.958256	93.253
2009	104.153	99.6096	174.204	63.6431		2009	0.936184	99.6096
2008	112.715	106.093	207.794	67.1838		2008	0.938886	106.093
2007	113.296	105.894	209.342	67.5111		2007	1.00189	105.894
2006	109.737	103.255	192.298	63.5932		2006	1.02556	103.255
2005	103.595	98.5026	191.005	57.8674		2005	1.04824	98.5026
2004	96.2618	93.3227	172.341	47.3532		2004	1.05551	93.3227

## Sheet: Fig 4C-G
Country	Year	nCAI	Table	Clade	acc	rCAI	eCAI
UG	1937	1.04342	Aedes	Other	AY532665	0.745	0.714
ZA	1958	1.03641	Aedes	Other	HM147822	0.74	0.714
ZA	1958	1.04482	Aedes	Other	EF429200	0.746	0.714
CD	1958	1.04622	Aedes	Other	HM147824	0.747	0.714
CY	1968	1.03221	Aedes	Other	GQ903680	0.737	0.714
ZA	1977	1.04202	Aedes	Other	KM052152	0.744	0.714
MG	1978	1.02521	Aedes	Other	DQ176636	0.732	0.714
UA	1980	1.04482	Aedes	Other	JX041631	0.746	0.714
CF	1982	1.04482	Aedes	Other	DQ318020	0.746	0.714
MG	1988	1.03221	Aedes	Other	HM147823	0.737	0.714
ZA	1989	1.04202	Aedes	Other	EF429197	0.744	0.714
SN	1990	1.04482	Aedes	Other	DQ318019	0.746	0.714
ZA	2000	1.04202	Aedes	Other	EF429199	0.744	0.714
ZA	2001	1.04202	Aedes	Other	EF429198	0.744	0.714
HU	2004	1.04202	Aedes	Epi	DQ116961	0.744	0.714
RU	2007	1.03782	Aedes	Other	FJ425721	0.741	0.714
ZA	2008	1.04622	Aedes	Other	JN393308	0.747	0.714
AT	2008	1.04202	Aedes	Epi	KP780837	0.744	0.714
AT	2009	1.04062	Aedes	Epi	KP780838	0.743	0.714
RS	2010	1.04062	Aedes	Epi	KC496016	0.743	0.714
HU	2010	1.04062	Aedes	Epi	KC496015	0.743	0.714
GR	2010	1.04062	Aedes	Epi	HQ537483	0.743	0.714
AT	2011	1.04202	Aedes	Epi	KP780839	0.744	0.714
IT	2011	1.04062	Aedes	Epi	JN858070	0.743	0.714
RS	2012	1.04062	Aedes	Epi	KC407673	0.743	0.714
GR	2012	1.04062	Aedes	Epi	KF179639	0.743	0.714
RO	2013	1.03922	Aedes	Other	KJ934710	0.742	0.714
GR	2013	1.04202	Aedes	Epi	KJ883343	0.744	0.714
GR	2013	1.04062	Aedes	Epi	KJ883349	0.743	0.714
GR	2013	1.04062	Aedes	Epi	KJ883345	0.743	0.714
GR	2013	1.04062	Aedes	Epi	KJ883348	0.743	0.714
GR	2013	1.04202	Aedes	Epi	KJ883344	0.744	0.714
RS	2013	1.04202	Aedes	Epi	KT757320	0.744	0.714
RS	2013	1.04062	Aedes	Epi	KT757323	0.743	0.714
RS	2013	1.04202	Aedes	Epi	KT757322	0.744	0.714
RS	2013	1.04202	Aedes	Epi	KT757321	0.744	0.714
RS	2013	1.04062	Aedes	Epi	KT757318	0.743	0.714
GR	2013	1.04062	Aedes	Epi	KJ883346	0.743	0.714
GR	2013	1.03922	Aedes	Epi	KJ577739	0.742	0.714
IT	2013	1.03922	Aedes	Epi	KF647251	0.742	0.714
IT	2013	1.04202	Aedes	Epi	KF588365	0.744	0.714
IT	2013	1.04062	Aedes	Epi	KF647249	0.743	0.714
IT	2013	1.04202	Aedes	Epi	KF823806	0.744	0.714
CZ	2013	1.04062	Aedes	Epi	KM203862	0.743	0.714
CZ	2013	1.04202	Aedes	Epi	KM203863	0.744	0.714
CZ	2013	1.04202	Aedes	Epi	KM203860	0.744	0.714
IT	2014	1.03782	Aedes	Other	KT207791	0.741	0.714
AT	2014	1.04062	Aedes	Epi	KP780840	0.743	0.714
HU	2014	1.04202	Aedes	Epi	KT359349	0.744	0.714
IT	2014	1.04062	Aedes	Epi	KP789959	0.743	0.714
IT	2014	1.04202	Aedes	Epi	KP789956	0.744	0.714
IT	2014	1.04202	Aedes	Epi	KP789957	0.744	0.714
IT	2014	1.04062	Aedes	Epi	KP789958	0.743	0.714
IT	2014	1.04062	Aedes	Epi	KP789953	0.743	0.714
IT	2014	1.04202	Aedes	Epi	KP789954	0.744	0.714
IT	2014	1.04202	Aedes	Epi	KT207792	0.744	0.714
IT	2014	1.04202	Aedes	Epi	KP789955	0.744	0.714
AT	2014	1.04202	Aedes	Epi	KP109692	0.744	0.714
AT	2014	1.04062	Aedes	Epi	KP109691	0.743	0.714
AT	2014	1.04062	Aedes	Epi	KM659876	0.743	0.714
BG	2015	1.04062	Aedes	Epi	KU206781	0.743	0.714
UG	1937	1.0403	Culex	Other	AY532665	0.697	0.67
ZA	1958	1.03582	Culex	Other	HM147822	0.694	0.67
ZA	1958	1.04179	Culex	Other	EF429200	0.698	0.67
CD	1958	1.04478	Culex	Other	HM147824	0.7	0.67
CY	1968	1.03284	Culex	Other	GQ903680	0.692	0.67
ZA	1977	1.03881	Culex	Other	KM052152	0.696	0.67
MG	1978	1.02537	Culex	Other	DQ176636	0.687	0.67
UA	1980	1.04179	Culex	Other	JX041631	0.698	0.67
CF	1982	1.03881	Culex	Other	DQ318020	0.696	0.67
MG	1988	1.02836	Culex	Other	HM147823	0.689	0.67
ZA	1989	1.03731	Culex	Other	EF429197	0.695	0.67
SN	1990	1.04179	Culex	Other	DQ318019	0.698	0.67
ZA	2000	1.03731	Culex	Other	EF429199	0.695	0.67
ZA	2001	1.03731	Culex	Other	EF429198	0.695	0.67
HU	2004	1.03881	Culex	Epi	DQ116961	0.696	0.67
RU	2007	1.03433	Culex	Other	FJ425721	0.693	0.67
ZA	2008	1.04478	Culex	Other	JN393308	0.7	0.67
AT	2008	1.03881	Culex	Epi	KP780837	0.696	0.67
AT	2009	1.03731	Culex	Epi	KP780838	0.695	0.67
RS	2010	1.03731	Culex	Epi	KC496016	0.695	0.67
HU	2010	1.03731	Culex	Epi	KC496015	0.695	0.67
GR	2010	1.03731	Culex	Epi	HQ537483	0.695	0.67
AT	2011	1.03881	Culex	Epi	KP780839	0.696	0.67
IT	2011	1.03731	Culex	Epi	JN858070	0.695	0.67
RS	2012	1.03881	Culex	Epi	KC407673	0.696	0.67
GR	2012	1.03881	Culex	Epi	KF179639	0.696	0.67
RO	2013	1.03731	Culex	Other	KJ934710	0.695	0.67
GR	2013	1.03881	Culex	Epi	KJ883343	0.696	0.67
GR	2013	1.03881	Culex	Epi	KJ883349	0.696	0.67
GR	2013	1.03881	Culex	Epi	KJ883345	0.696	0.67
GR	2013	1.03881	Culex	Epi	KJ883348	0.696	0.67
GR	2013	1.03881	Culex	Epi	KJ883344	0.696	0.67
RS	2013	1.03881	Culex	Epi	KT757320	0.696	0.67
RS	2013	1.03881	Culex	Epi	KT757323	0.696	0.67
RS	2013	1.03881	Culex	Epi	KT757322	0.696	0.67
RS	2013	1.03881	Culex	Epi	KT757321	0.696	0.67
RS	2013	1.03881	Culex	Epi	KT757318	0.696	0.67
GR	2013	1.03731	Culex	Epi	KJ883346	0.695	0.67
GR	2013	1.03731	Culex	Epi	KJ577739	0.695	0.67
IT	2013	1.03731	Culex	Epi	KF647251	0.695	0.67
IT	2013	1.03881	Culex	Epi	KF588365	0.696	0.67
IT	2013	1.03731	Culex	Epi	KF647249	0.695	0.67
IT	2013	1.03881	Culex	Epi	KF823806	0.696	0.67
CZ	2013	1.03731	Culex	Epi	KM203862	0.695	0.67
CZ	2013	1.03881	Culex	Epi	KM203863	0.696	0.67
CZ	2013	1.03881	Culex	Epi	KM203860	0.696	0.67
IT	2014	1.03582	Culex	Other	KT207791	0.694	0.67
AT	2014	1.03881	Culex	Epi	KP780840	0.696	0.67
HU	2014	1.03881	Culex	Epi	KT359349	0.696	0.67
IT	2014	1.03881	Culex	Epi	KP789959	0.696	0.67
IT	2014	1.03881	Culex	Epi	KP789956	0.696	0.67
IT	2014	1.03881	Culex	Epi	KP789957	0.696	0.67
IT	2014	1.03731	Culex	Epi	KP789958	0.695	0.67
IT	2014	1.03881	Culex	Epi	KP789953	0.696	0.67
IT	2014	1.03731	Culex	Epi	KP789954	0.695	0.67
IT	2014	1.03881	Culex	Epi	KT207792	0.696	0.67
IT	2014	1.03881	Culex	Epi	KP789955	0.696	0.67
AT	2014	1.03881	Culex	Epi	KP109692	0.696	0.67
AT	2014	1.03731	Culex	Epi	KP109691	0.695	0.67
AT	2014	1.03731	Culex	Epi	KM659876	0.695	0.67
BG	2015	1.03731	Culex	Epi	KU206781	0.695	0.67
UG	1937	1.05534	Hs-HKg	Other	AY532665	0.801	0.759	1.05646
ZA	1958	1.05402	Hs-HKg	Other	HM147822	0.8	0.759
ZA	1958	1.05797	Hs-HKg	Other	EF429200	0.803	0.759
CD	1958	1.05534	Hs-HKg	Other	HM147824	0.801	0.759
CY	1968	1.0527	Hs-HKg	Other	GQ903680	0.799	0.759
ZA	1977	1.05402	Hs-HKg	Other	KM052152	0.8	0.759
MG	1978	1.05007	Hs-HKg	Other	DQ176636	0.797	0.759
UA	1980	1.05665	Hs-HKg	Other	JX041631	0.802	0.759
CF	1982	1.05665	Hs-HKg	Other	DQ318020	0.802	0.759
MG	1988	1.05665	Hs-HKg	Other	HM147823	0.802	0.759
ZA	1989	1.05797	Hs-HKg	Other	EF429197	0.803	0.759
SN	1990	1.05665	Hs-HKg	Other	DQ318019	0.802	0.759
ZA	2000	1.05007	Hs-HKg	Other	EF429199	0.797	0.759
ZA	2001	1.05534	Hs-HKg	Other	EF429198	0.801	0.759
HU	2004	1.05665	Hs-HKg	Epi	DQ116961	0.802	0.759
RU	2007	1.0527	Hs-HKg	Other	FJ425721	0.799	0.759
ZA	2008	1.05797	Hs-HKg	Other	JN393308	0.803	0.759
AT	2008	1.05797	Hs-HKg	Epi	KP780837	0.803	0.759
AT	2009	1.05665	Hs-HKg	Epi	KP780838	0.802	0.759
RS	2010	1.05665	Hs-HKg	Epi	KC496016	0.802	0.759
HU	2010	1.05665	Hs-HKg	Epi	KC496015	0.802	0.759
GR	2010	1.05665	Hs-HKg	Epi	HQ537483	0.802	0.759
AT	2011	1.05665	Hs-HKg	Epi	KP780839	0.802	0.759
IT	2011	1.05665	Hs-HKg	Epi	JN858070	0.802	0.759
RS	2012	1.05534	Hs-HKg	Epi	KC407673	0.801	0.759
GR	2012	1.05665	Hs-HKg	Epi	KF179639	0.802	0.759
RO	2013	1.05402	Hs-HKg	Other	KJ934710	0.8	0.759
GR	2013	1.05665	Hs-HKg	Epi	KJ883343	0.802	0.759
GR	2013	1.05665	Hs-HKg	Epi	KJ883349	0.802	0.759
GR	2013	1.05665	Hs-HKg	Epi	KJ883345	0.802	0.759
GR	2013	1.05665	Hs-HKg	Epi	KJ883348	0.802	0.759
GR	2013	1.05797	Hs-HKg	Epi	KJ883344	0.803	0.759
RS	2013	1.05797	Hs-HKg	Epi	KT757320	0.803	0.759
RS	2013	1.05665	Hs-HKg	Epi	KT757323	0.802	0.759
RS	2013	1.05797	Hs-HKg	Epi	KT757322	0.803	0.759
RS	2013	1.05797	Hs-HKg	Epi	KT757321	0.803	0.759
RS	2013	1.05665	Hs-HKg	Epi	KT757318	0.802	0.759
GR	2013	1.05665	Hs-HKg	Epi	KJ883346	0.802	0.759
GR	2013	1.05665	Hs-HKg	Epi	KJ577739	0.802	0.759
IT	2013	1.05534	Hs-HKg	Epi	KF647251	0.801	0.759
IT	2013	1.05665	Hs-HKg	Epi	KF588365	0.802	0.759
IT	2013	1.05665	Hs-HKg	Epi	KF647249	0.802	0.759
IT	2013	1.05797	Hs-HKg	Epi	KF823806	0.803	0.759
CZ	2013	1.05797	Hs-HKg	Epi	KM203862	0.803	0.759
CZ	2013	1.05665	Hs-HKg	Epi	KM203863	0.802	0.759
CZ	2013	1.05665	Hs-HKg	Epi	KM203860	0.802	0.759
IT	2014	1.0527	Hs-HKg	Other	KT207791	0.799	0.759
AT	2014	1.05665	Hs-HKg	Epi	KP780840	0.802	0.759
HU	2014	1.05665	Hs-HKg	Epi	KT359349	0.802	0.759
IT	2014	1.05797	Hs-HKg	Epi	KP789959	0.803	0.759
IT	2014	1.05797	Hs-HKg	Epi	KP789956	0.803	0.759
IT	2014	1.05929	Hs-HKg	Epi	KP789957	0.804	0.759
IT	2014	1.05797	Hs-HKg	Epi	KP789958	0.803	0.759
IT	2014	1.05797	Hs-HKg	Epi	KP789953	0.803	0.759
IT	2014	1.05797	Hs-HKg	Epi	KP789954	0.803	0.759
IT	2014	1.05797	Hs-HKg	Epi	KT207792	0.803	0.759
IT	2014	1.05797	Hs-HKg	Epi	KP789955	0.803	0.759
AT	2014	1.05665	Hs-HKg	Epi	KP109692	0.802	0.759
AT	2014	1.05797	Hs-HKg	Epi	KP109691	0.803	0.759
AT	2014	1.05665	Hs-HKg	Epi	KM659876	0.802	0.759
BG	2015	1.05797	Hs-HKg	Epi	KU206781	0.803	0.759
UG	1937	1.04539	Hs-IG	Other	AY532665	0.76	0.727
ZA	1958	1.04539	Hs-IG	Other	HM147822	0.76	0.727
ZA	1958	1.04677	Hs-IG	Other	EF429200	0.761	0.727
CD	1958	1.04677	Hs-IG	Other	HM147824	0.761	0.727
CY	1968	1.04402	Hs-IG	Other	GQ903680	0.759	0.727
ZA	1977	1.04402	Hs-IG	Other	KM052152	0.759	0.727
MG	1978	1.03439	Hs-IG	Other	DQ176636	0.752	0.727
UA	1980	1.04677	Hs-IG	Other	JX041631	0.761	0.727
CF	1982	1.04677	Hs-IG	Other	DQ318020	0.761	0.727
MG	1988	1.04539	Hs-IG	Other	HM147823	0.76	0.727
ZA	1989	1.04952	Hs-IG	Other	EF429197	0.763	0.727
SN	1990	1.04539	Hs-IG	Other	DQ318019	0.76	0.727
ZA	2000	1.03989	Hs-IG	Other	EF429199	0.756	0.727
ZA	2001	1.04677	Hs-IG	Other	EF429198	0.761	0.727
HU	2004	1.04677	Hs-IG	Epi	DQ116961	0.761	0.727
RU	2007	1.04127	Hs-IG	Other	FJ425721	0.757	0.727
ZA	2008	1.04952	Hs-IG	Other	JN393308	0.763	0.727
AT	2008	1.04677	Hs-IG	Epi	KP780837	0.761	0.727
AT	2009	1.04677	Hs-IG	Epi	KP780838	0.761	0.727
RS	2010	1.04539	Hs-IG	Epi	KC496016	0.76	0.727
HU	2010	1.04539	Hs-IG	Epi	KC496015	0.76	0.727
GR	2010	1.04539	Hs-IG	Epi	HQ537483	0.76	0.727
AT	2011	1.04539	Hs-IG	Epi	KP780839	0.76	0.727
IT	2011	1.04539	Hs-IG	Epi	JN858070	0.76	0.727
RS	2012	1.04402	Hs-IG	Epi	KC407673	0.759	0.727
GR	2012	1.04539	Hs-IG	Epi	KF179639	0.76	0.727
RO	2013	1.04402	Hs-IG	Other	KJ934710	0.759	0.727
GR	2013	1.04539	Hs-IG	Epi	KJ883343	0.76	0.727
GR	2013	1.04539	Hs-IG	Epi	KJ883349	0.76	0.727
GR	2013	1.04539	Hs-IG	Epi	KJ883345	0.76	0.727
GR	2013	1.04539	Hs-IG	Epi	KJ883348	0.76	0.727
GR	2013	1.04539	Hs-IG	Epi	KJ883344	0.76	0.727
RS	2013	1.04539	Hs-IG	Epi	KT757320	0.76	0.727
RS	2013	1.04539	Hs-IG	Epi	KT757323	0.76	0.727
RS	2013	1.04539	Hs-IG	Epi	KT757322	0.76	0.727
RS	2013	1.04539	Hs-IG	Epi	KT757321	0.76	0.727
RS	2013	1.04539	Hs-IG	Epi	KT757318	0.76	0.727
GR	2013	1.04539	Hs-IG	Epi	KJ883346	0.76	0.727
GR	2013	1.04677	Hs-IG	Epi	KJ577739	0.761	0.727
IT	2013	1.04402	Hs-IG	Epi	KF647251	0.759	0.727
IT	2013	1.04539	Hs-IG	Epi	KF588365	0.76	0.727
IT	2013	1.04539	Hs-IG	Epi	KF647249	0.76	0.727
IT	2013	1.04814	Hs-IG	Epi	KF823806	0.762	0.727
CZ	2013	1.04677	Hs-IG	Epi	KM203862	0.761	0.727
CZ	2013	1.04677	Hs-IG	Epi	KM203863	0.761	0.727
CZ	2013	1.04677	Hs-IG	Epi	KM203860	0.761	0.727
IT	2014	1.04264	Hs-IG	Other	KT207791	0.758	0.727
AT	2014	1.04677	Hs-IG	Epi	KP780840	0.761	0.727
HU	2014	1.04539	Hs-IG	Epi	KT359349	0.76	0.727
IT	2014	1.04677	Hs-IG	Epi	KP789959	0.761	0.727
IT	2014	1.04814	Hs-IG	Epi	KP789956	0.762	0.727
IT	2014	1.04814	Hs-IG	Epi	KP789957	0.762	0.727
IT	2014	1.04814	Hs-IG	Epi	KP789958	0.762	0.727
IT	2014	1.04814	Hs-IG	Epi	KP789953	0.762	0.727
IT	2014	1.04814	Hs-IG	Epi	KP789954	0.762	0.727
IT	2014	1.04814	Hs-IG	Epi	KT207792	0.762	0.727
IT	2014	1.04814	Hs-IG	Epi	KP789955	0.762	0.727
AT	2014	1.04539	Hs-IG	Epi	KP109692	0.76	0.727
AT	2014	1.04677	Hs-IG	Epi	KP109691	0.761	0.727
AT	2014	1.04677	Hs-IG	Epi	KM659876	0.761	0.727
BG	2015	1.04677	Hs-IG	Epi	KU206781	0.761	0.727
UG	1937	1.04658	Pigeon	Other	AY532665	0.71	0.687
ZA	1958	1.04658	Pigeon	Other	HM147822	0.716	0.684134
ZA	1958	1.04367	Pigeon	Other	EF429200	0.715	0.685084
CD	1958	1.04658	Pigeon	Other	HM147824	0.717	0.685089
CY	1968	1.04221	Pigeon	Other	GQ903680	0.715	0.686041
ZA	1977	1.04076	Pigeon	Other	KM052152	0.721	0.692765
MG	1978	1.03348	Pigeon	Other	DQ176636	0.719	0.695708
UA	1980	1.04658	Pigeon	Other	JX041631	0.719	0.687
CF	1982	1.04221	Pigeon	Other	DQ318020	0.719	0.689878
MG	1988	1.03493	Pigeon	Other	HM147823	0.717	0.692797
ZA	1989	1.04658	Pigeon	Other	EF429197	0.713	0.681267
SN	1990	1.04658	Pigeon	Other	DQ318019	0.718	0.686045
ZA	2000	1.03785	Pigeon	Other	EF429199	0.719	0.692781
ZA	2001	1.04512	Pigeon	Other	EF429198	0.711	0.680302
HU	2004	1.04367	Pigeon	Epi	DQ116961	0.719	0.688916
RU	2007	1.04076	Pigeon	Other	FJ425721	0.715	0.687
ZA	2008	1.04949	Pigeon	Other	JN393308	0.716	0.682236
AT	2008	1.04512	Pigeon	Epi	KP780837	0.719	0.687957
AT	2009	1.04367	Pigeon	Epi	KP780838	0.716	0.686042
RS	2010	1.04221	Pigeon	Epi	KC496016	0.717	0.687959
HU	2010	1.04367	Pigeon	Epi	KC496015	0.717	0.687
GR	2010	1.04367	Pigeon	Epi	HQ537483	0.716	0.686042
AT	2011	1.04367	Pigeon	Epi	KP780839	0.716	0.686042
IT	2011	1.04367	Pigeon	Epi	JN858070	0.717	0.687
RS	2012	1.04221	Pigeon	Epi	KC407673	0.717	0.687959
GR	2012	1.04367	Pigeon	Epi	KF179639	0.717	0.687
RO	2013	1.04367	Pigeon	Other	KJ934710	0.717	0.687
GR	2013	1.04367	Pigeon	Epi	KJ883343	0.717	0.687
GR	2013	1.04367	Pigeon	Epi	KJ883349	0.717	0.687
GR	2013	1.04367	Pigeon	Epi	KJ883345	0.717	0.687
GR	2013	1.04367	Pigeon	Epi	KJ883348	0.717	0.687
GR	2013	1.04367	Pigeon	Epi	KJ883344	0.717	0.687
RS	2013	1.04367	Pigeon	Epi	KT757320	0.717	0.687
RS	2013	1.04367	Pigeon	Epi	KT757323	0.717	0.687
RS	2013	1.04367	Pigeon	Epi	KT757322	0.718	0.687958
RS	2013	1.04367	Pigeon	Epi	KT757321	0.717	0.687
RS	2013	1.04367	Pigeon	Epi	KT757318	0.717	0.687
GR	2013	1.04367	Pigeon	Epi	KJ883346	0.717	0.687
GR	2013	1.04367	Pigeon	Epi	KJ577739	0.717	0.687
IT	2013	1.04221	Pigeon	Epi	KF647251	0.716	0.687
IT	2013	1.04221	Pigeon	Epi	KF588365	0.716	0.687
IT	2013	1.04221	Pigeon	Epi	KF647249	0.716	0.687
IT	2013	1.04512	Pigeon	Epi	KF823806	0.718	0.687
CZ	2013	1.04367	Pigeon	Epi	KM203862	0.718	0.687958
CZ	2013	1.04367	Pigeon	Epi	KM203863	0.718	0.687958
CZ	2013	1.04367	Pigeon	Epi	KM203860	0.718	0.687958
IT	2014	1.04076	Pigeon	Other	KT207791	0.718	0.689883
AT	2014	1.04221	Pigeon	Epi	KP780840	0.718	0.688919
HU	2014	1.04367	Pigeon	Epi	KT359349	0.718	0.687958
IT	2014	1.04512	Pigeon	Epi	KP789959	0.718	0.687
IT	2014	1.04512	Pigeon	Epi	KP789956	0.718	0.687
IT	2014	1.04512	Pigeon	Epi	KP789957	0.717	0.686043
IT	2014	1.04512	Pigeon	Epi	KP789958	0.717	0.686043
IT	2014	1.04512	Pigeon	Epi	KP789953	0.717	0.686043
IT	2014	1.04512	Pigeon	Epi	KP789954	0.717	0.686043
IT	2014	1.04512	Pigeon	Epi	KT207792	0.717	0.686043
IT	2014	1.04512	Pigeon	Epi	KP789955	0.717	0.686043
AT	2014	1.04367	Pigeon	Epi	KP109692	0.717	0.687
AT	2014	1.04367	Pigeon	Epi	KP109691	0.717	0.687
AT	2014	1.04367	Pigeon	Epi	KM659876	0.718	0.687958
BG	2015	1.04512	Pigeon	Epi	KU206781	0.717	0.686043
