# Supplementary material for: Does adaptation to vertebrate codon usage relate to flavivirus emergence potential?
Source: PLoS One. 2018 Jan 31;13(1):e0191652. doi: 10.1371/journal.pone.0191652 (PMC5792106; doi:10.1371/journal.pone.0191652)
Supplement: S2 Dataset — Genes used in the creating of in-house codon usage tables, including tobacco house-keeping genes and human immune/antiviral genes. (XLSX) [file pone.0191652.s002.xlsx]

## Sheet: Tobacco house-keeping genes
mRNA	Accession	Sequence
60S ribosomal protein L2'	X62500.1	ATGGGTCGTTTGATCAGAGCACAACGTAAGGGAGCGGGTTCAGTCTTCAAGTCCCATACCCACCACCGTAAAGGCCCTGCCCGTTTCCGTTCCCTCGACTTCGGCGAACGGAACGGTTACCTCAAGGGTGTCATAACGGAGGTTATTCATGACCCAGGTAGGGGTGCTCCGTTGGCACGTGTCACTTTCCGTTACCCGTTCCGTTACAACCACCAGAAGGAACTGTTCGTGGCTGCTGAGGGTATGTACACTGGCCAGTTCGTTTACTGTGGGAAGAAGGCTACTCTCATGGTTGGGAATGTGCTCCCACTCAGATCTATCCCTGAAGGAGCTGTCGTTTGCAATGTGGAACACAAAGTTGGTGACCGTGGTGTTTTTGCCAGGTGCTCTGGTGCTTAT…
Beta-tubulin 1 (TUB1)	KP316400.1	ATGAGAGAAATCTTACACATTCAAGGCGGTCAATGCGGTAACCAAATCGGTTCCAAATTCTGGGAAGTAATCTGTGATGAACACGGCGTTGATCCTACCGGCCGTTACAAAGGCACCGCCGCTGAGTCGGATCTTCAGCTTGAACGTATTAATGTGTATTTCAACGAAGCTTCTGGTGGACGTTATGTTCCTAGGGCTGTTCTTATGGATCTGGAGCCTGGCACTATGGATAGTATCAGATCTGGTCCGTACGGACAGATCTTTAGGCCTGATAACTTCGTTTTTGGTCAGTCCGGTGCTGGTAATAATTGGGCGAAAGGTCATTATACTGAAGGAGCGGAGTTGATTGATGCTGTTCTCGATGTTGTTCGTAAAGAGGCTGAGAATTGTGATTGCTTG…
Cyclophilin 40 (CYP40)	AB671737.1	ATGGGAAGGCCACGGTGTTATTTGGACATAAGCATAGGAGGAGAGCTCGAAGGAAGAATTGTTGTCGAGCTTTACAATGATGTCGTACCTAAAACTGCTGAGAATTTTAGGGCTCTTTGTACTGGTGAAAAGGGTATTGGTCCTAATACTGGTGTCCCCCTCCATTACAAGGGAGTTCGTTTTCATCGTGTGATTAAGAGCTTCATGGTACAAGGTGGTGATATTTCTGCTGGCGATGGTACTGGGGGAGAATCTATCTATGGGCTAAAATTTGAAGATGAAAATTTTGAATTGAAGCATGAAAGAAAAGGAATGTTATCTATGGCTAATGCTGGGGCTAACACCAATGGATCTCAGTTTTTCATCACAACTACTCGAACTTCCCATCTGGATGGAAAA…
Heat shock protein 26 (Type I)	D88584.1	ATGGCTTGCAAAACTCTTACATGTTCAGCAGCTTCTCCTTTAGTAGTTAATGGTGTTACAGCGTCCTCTAGGAGTAACAACAGGGTAGCTGCGCCTTTCTCTGTTTTCTTTCCATCCACATGCAACGTGAAAAGGCCAGCGTCTAGGCTTGTAGTTGAGGCAACTGGAGATAACAAAGATACTTCAGTTGACGTGCATGTCAGCAGCGGTCAAGGAGGAAACAACAACCAAGGCAGTACTTCTGTCGACCGCCGTCCTAGGAAGATGTCTCTTGATGTCTCCCCTTTCGGATTGTTAGACCCAATGTCTCCGATGAGAACAATGCGGCAGATGATGGACACTATGGACAGACTGTTGGAGGATACCATGACATTCCCAGGAAGGAACAGATCATCAGCA…
Ribosomal protein L25	L18908.1	ATGGCTCCAGCTAAAGCTGATCCGTCCAAAAAATCTGACCCCAAGGCACAGGCAGCTAAGGTTGCCAAGGCTGTCAAGTCAGGATCAACCTTGAAGAAAAAGTCACAAAAGATAAGGACAAAAGTTACATTCCACCGACCTAAGACTTTGAAGAAGGATAGAAACCCCAAGTACCCTCGTATTAGTGCACCTGGAAGGAACAAACTTGATCAGTATGGGATTCTAAAGTATCCCCTCACCACAGAGTCTGCAATGAAGAAGATTGAGGACAACAACACCCTTGTTTTCATTGTGGACATCAAGGCTGATAAAAAGAAGATTAAGGATGCCGTGAAGAAGATGTATGACATTCAGACAAAGAAAGTCAATACCTTAATTAGGCCTGATGGGACGAAGAAA…
Ubiquitin-conjugating enzyme (Ntubc2)	AB026056.1	ATGTCGACACCGGCGAGGAAGAGACTGGTGAGGGATTTTAAGCGGTTACAGCAGGATCCCCCGGCCGGCATCAGTGGAGCTCCGTATGACAACAATATAATGCTATGGAATGCAGTCATTTTCGGTCCTGATGATACTCCCTGGGATGGAGGCACATTTAAGCTGACACTTCAATTCTCAGAGGATTATCCAAACAAACCACCAACTGTGCGATTTATTTCCAGAATGTTCCACCCAAATATTTACGCTGATGGAAGTATTTGCTTGGACATCTTGCAAAATCAGTGGAGTCCCATATATGATGTAGCTGCTATACTGACTTCAATCCAGTCTTTGCTCTGTGATCCAAATCCTAACTCGCCAGCTAATTCAGAAGCAGCACGCATGTTCAGTGAGAAC…
Protein phosphatase 2A, 65kD regulatory subunit	X97913.1	ATGCCAATGGTAGATGACCCATTGTACCCCATACCCGTGTTAATAGATGACCTTAAGACCGATGAAAAACAATTACGGTTGAATTCAATTAGGAGGTTATCGACTATTGCACGTGCCCTTGGTGAGGAAAAAACTCGAAAGGAATTGATCCCTTTTTTGAGTGAAAACAATGATGATGATGAGGTGTTATTGGCAATGGCTGAAGAGCTTGGTGTGTTTATCCCTTATGTTGGAGGTGTAGAGCATGCTCATGTCTTGCTCCCCCCGTTGGAGACGCTTTGTACTGTTGAGGAGACCTGTGTGAGGGATAAACCTGTTGAATCGTTGTGTAGGATTGGATCTCAGATGAGGGAGAGTGGTTTGGTTGATTGGTTCGTCCCTCTTGTGAAGAGGCTGGCA…
Protein phosphatase 2A, catalytic subunit	AJ007496.1	ATGGATCCGGTGCCATCGAGCGCATCTCATGGAAATCTCGACGAACAAATTGCTCAGCTTATGCAGTGCAAACCCTTGTCCGAACAGGAGGTAAGAGGACTATGTGAGAAAGCGAAGGAGATTCTAATGGAAGAGAGCAACGTGCAGCCTGTGAAAAGTCCTGTGACGATATGTGGTGATATTCATGGTCAGTTCCATGATCTTGCTGAGCTTTTTCGAATTGGTGGAAAGTGTCCTGACACTAATTATTTATTCATGGGAGATTATGTAGATCGTGGATACTATTCTGTTGAAACAGTAACGCTTTTGGTGGCTCTCAAAGTGCGCTATCCCCAGCGAATTACAATCCTAAGGGGTAATCATGAGAGTCGCCAGATTACTCAGGTTTATGGGTTTTAT…
Alpha-tubulin (tubA1) gene	AJ421411.1	ATGAGAGAGTGCATATCGATTCACATTGGTCAGGCCGGTATTCAGGTCGGAAATGCATGCTGGGAACTTTACTGCCTCGAGCATGGCATTCAGCCTGATGGCCAGATGCCAGGTGACAAGACAGTTGGAGGAGGTGATGATGCTTTCAACACCTTCTTCAGTGAAACTGGGGCAGGAAAGCACGTCCCTCGTGCTGTCTTTGTGGATCTTGAGCCTACTGTCATTGACGAAGTCAGGACTGGAACATACAGGCAGCTCTTTCACCCTGAGCAGCTTATCAGTGGCAAAGAAGATGCGGCCAATAACTTTGCCCGTGGGCATTATACAATTGGGAAAGAGATAGTTGATCTCTGCTTGGATCGTATCAGGAAGCTTGCAGACAACTGTACTGGTCTTCAA…
Alpha-tubulin (tubA2) gene	AJ421412.1	ATGAGAGAGTGCATTTCAATCCACATTGGCCAGGCCGGTATTCAGGTCGGAAATGCATGCTGGGAACTTTACTGCCTCGAACATGGCATTCAGCCTGATGGCCAGATGCCGGGTGACAAGACTATTGGAGGTGGTGATGATGCATTCAACACCTTCTTCAGTGAAACTGGAGCTGGAAAGCATGTTCCACGTGCTGTTTTTGTAGATCTTGAGCCTACTGTCATTGATGAAGTCAGGACGGGAACATACAGACAGCTCTTTCACCCCGAGCAGCTCATCAGTGGCAAAGAGGATGCAGCCAACAACTTTGCCCGTGGCCACTACACAATTGGGAAAGAAATAGTTGATCTTTGTTTGGATCGCATTAGGAAGCTTGCAGACAACTGTACTGGCCTTCAA…
Alpha-tubulin (tubA3) gene	AJ421413.1	ATGAGAGAGTGCATTTCGATCCACATTGGTCAGGCTGGTATTCAGGTCGGAAATGCCTGCTGGGAACTTTACTGCCTCGAGCACGGCATTCAGCCTGATGGCCAGATGCCAGGTGACAAGACTGTTGGAGGGGGTGATGATGCATTCAACACCTTCTTCAGCGAAACTGGAGCTGGAAAGCATGTCCCTCGGGCTGTCTTTGTAGATCTTGAGCCCACTGTCATTGATGAAGTGAGGACAGGAACATACCGACAGCTCTTTCACCCTGAACAGCTCATAAGCGGCAAGGAAGATGCAGCCAACAACTTTGCCCGTGGCCACTATACCATTGGGAAAGAGATTGTTGATCTTTGCTTGGATCGCATCCGAAAGCTTGCAGACAACTGTACTGGTCTTCAA…
Actin	EU938079.1	ATGGCAGACGGTGAGGATATTCAGCCACTCGTCTGTGATAATGGGACTGGAATGGTCAAGCAGGGTTTGCTGGAGATGATGCTCCAAGAGCAGTATTTCCGAGTATTGTTGGTCGCCCACGCCACACAGGTGTGATGGTTGGCATGGGGCAAAAAGATGCATATGTTGGTGATGAAGCTCAATCCAAACGTGGTATTCTAACTTTGAAATATCCAATTGAACATGGTATTGTTAGCAACTGGGATGATATGGAGAAAATCTGGCATCATACATTTTACAACGAACTTCGTGTTGCGCCAGAGGAACACCCTGTACTACTCACTGAAGCACCTCTTAACCCGAAGGCTAATCGCGAAAAGATGACTCAAATCATGTTTGAGACATTTAATACTCCTGCTA…
Nicotiana tabacum mRNA for elongation factor-1 alpha	D63396.1	ATGGGTAAAGAGAAATTTCACATCAACATTGTGGTCATTGGCCACGTCGACTCTGGTAAGTCCACTACCACTGGTCACTTGATCTACAAGCTTGGTGGTATTGACAAGCGTGTCATTGAGAGGTTTGAGAAAGAAGCTGCTGAGATGAACAAGAGGTCATTCAAGTATGCCTGGGTGCTTGACAAGCTCAAGGCTGAGCGTGAGCGTGGTATCACCATTGATATTGCCTTGTGGAAGTTTGAGACCACCAAGTACTACTGCACTGTGATTGATGCTCCTGGACACAGGGACTTCATCAAGAATATGATTACTGGTACCTCCCAAGCTGACTGTGCTGTCCTGATTATTGACTCCACCACTGGTGGTTTTGAAGCTGGTATCTCTAAGGATGGACAGACC…

## Sheet: Human antiviral-immune genes
Accession	CDS regions used from accession	mRNA	Sequence
DQ217938.1	1099-1263, 2119-2178, 2475-2627, 3640-3705, 4806-4898	Interleukin 10 (IL10) gene	ATGCACAGCTCAGCACTGCTCTGTTGCCTGGTCCTCCTGACTGGGGTGAGGGCCAGCCCAGGCCAGGGCACCCAGTCTGAGAACAGCTGCACCCACTTCCCAGGCAACCTGCCTAACATGCTTCGAGATCTCCGAGATGCCTTCAGCAGAGTGAAGACTTTCTTTCAAATGAAGGATCAGCTGGACAACTTGTTGTTAAAGGAGTCCTTGCTGGAGGACTTTAAGGGTTACCTGGGTTGCCAAGCCTTGTCTGAGATGATCCAGTTTTACCTGGAGGAGGTGATGCCCCAAGCTGAGAACCAAGACCCAGACATCAAGGCGCATGTGAACTCCCTGGGGGAGAACCTGAAGACCCTCAGGCTGAGGCTACGGCGCTGTCATCGATTTCTTCCCTGTGAA…
BC067505.1	All	Interleukin 17A gene	ATGACTCCTGGGAAGACCTCATTGGTGTCACTGCTACTGCTGCTGAGCCTGGAGGCCATAGTGAAGGCAGGAATCACAATCCCACGAAATCCAGGATGCCCAAATTCTGAGGACAAGAACTTCCCCCGGACTGTGATGGTCAACCTGAACATCCATAACCGGAATACCAATACCAATCCCAAAAGGTCCTCAGATTACTACAACCGATCCACCTCACCTTGGAATCTCCACCGCAATGAGGACCCTGAGAGATATCCCTCTGTGATCTGGGAGGCAAAGTGCCGCCACTTGGGCTGCATCAACGCTGATGGGAACGTGGACTACCACATGAACTCTGTCCCCATCCAGCAAGAGATCCTGGTCCTGCGCAGGGAGCCTCCACACTGCCCCAACTCCTTC…
DQ018108.1	All	Toll-like receptor 4 (TLR4) gene	ATGATGTCTGCCTCGCGCCTGGCTGGGACTCTGATCCCAGCCATGGCCTTCCTCTCCTGCGTGAGACCAGAAAGCTGGGAGCCCTGCGTGGAGGTGGTTCCTAATATTACTTATCAATGCATGGAGCTGAATTTCTACAAAATCCCCGACAACCTCCCCTTCTCAACCAAGAACCTGGACCTGAGCTTTAATCCCCTGAGGCATTTAGGCAGCTATAGCTTCTTCAGTTTCCCAGAACTGCAGGTGCTGGATTTATCCAGGTGTGAAATCCAGACAATTGAAGATGGGGCATATCAGAGCCTAAGCCACCTCTCTACCTTAATATTGACAGGAAACCCCATCCAGAGTTTAGCCCTGGGAGCCTTTTCTGGACTATCAAGTTTACAGAAGCTGGTGGCT…
DQ360816.1	1-440, 541-733, 834-2684, 2785-3015	Toll-like receptor 3 (TLR3) gene	ATGAGACAGACTTTGCCTTGTATCTACTTTTGGGGGGGCCTTTTGCCCTTTGGGATGCTGTGTGCATCCTCCACCACCAAGTGCACTGTTAGCCATGAAGTTGCTGACTGCAGCCACCTGAAGTTGACTCAGGTACCCGATGATCTACCCACAAACATAACAGTGTTGAACCTTACCCATAATCAACTCAGAAGATTACCAGCCGCCAACTTCACAAGGTATAGCCAGCTAACTAGCTTGGATGTAGGATTTAACACCATCTCAAAACTGGAGCCAGAATTGTGCCAGAAACTTCCCATGTTAAAAGTTTTGAACCTCCAGCACAATGAGCTATCTCAACTTTCTGATAAAACCTTTGCCTTCTGCACGAATTTGACTGAACTCCATCTCATGTCCAAC…
DQ012266.1	All	Toll-like receptor 2 (TLR2) gene variant 1	ATGCCACATACTTTGTGGATGGTGTGGGTCTTGGGGGTCATCATCAGCCTCTCCAAGGAAGAATCCTCCAATCAGGCTTCTCTGTCTTGTGACCGCAATGGTATCTGCAAGGGCAGCTCAGGATCTTTAAACTCCATTCCCTCAGGGCTCACAGAAGCTGTAAAAAGCCTTGACCTGTCCAACAACAGGATCACCTACATTAGCAACAGTGACCTACAGAGGTGTGTGAACCTCCAGGCTCTGGTGCTGACATCCAATGGAATTAACACAATAGAGGAAGATTCTTTTTCTTCCCTGGGCAGTCTTGAACATTTAGACTTATCCTATAATTACTTATCTAATTTATCGTCTTCCTGGTTCAAGCCCCTTTCTTCTTTAACATTCTTAAACTTACTGGGA…
BC031103.1	All	CD200 molecule variant 1	ATGGAGAGGCTGGTGATCAGGATGCCCTTCTGTCATCTGTCTACCTACAGCCTGGTTTGGGTCATGGCAGCAGTGGTGCTGTGCACAGCACAAGTGCAAGTGGTGACCCAGGATGAAAGAGAGCAGCTGTACACACCTGCTTCCTTAAAATGCTCTCTGCAAAATGCCCAGGAAGCCCTCATTGTGACATGGCAGAAAAAGAAAGCTGTAAGCCCAGAAAACATGGTCACCTTCAGCGAGAACCATGGGGTGGTGATCCAGCCTGCCTATAAGGACAAGATAAACATTACCCAGCTGGGACTCCAAAACTCAACCATCACCTTCTGGAATATCACCCTGGAGGATGAAGGGTGTTACATGTGTCTCTTCAATACCTTTGGTTTTGGGAAGATCTCAGGA…
DQ023138.1	1-55, 156-3280	Toll-like receptor 8 (TLR8) gene	ATGAAGGAGTCATCTTTGCAAAATAGCTCCTGCAGCCTGGGAAAGGAGACTAAAAAGGAAAACATGTTCCTTCAGTCGTCAATGCTGACCTGCATTTTCCTGCTAATATCTGGTTCCTGTGAGTTATGCGCCGAAGAAAATTTTTCTAGAAGCTATCCTTGTGATGAGAAAAAGCAAAATGACTCAGTTATTGCAGAGTGCAGCAATCGTCGACTACAGGAAGTTCCCCAAACGGTGGGCAAATATGTGACAGAACTAGACCTGTCTGATAATTTCATCACACACATAACGAATGAATCATTTCAAGGGCTGCAAAATCTCACTAAAATAAATCTAAACCACAACCCCAATGTACAGCACCAGAACGGAAATCCCGGTATACAATCAAATGGCTTGAAT…
DQ023137.1	1-55, 156-3280	Toll-like receptor 8 (TLR8) gene	ATGAAGGAGTCATCTTTGCAAAATAGCTCCTGCAGCCTGGGAAAGGAGACTAAAAAGGAAAACATGTTCCTTCAGTCGTCAATGCTGACCTGCATTTTCCTGCTAATATCTGGTTCCTGTGAGTTATGCGCCGAAGAAAATTTTTCTAGAAGCTATCCTTGTGATGAGAAAAAGCAAAATGACTCAGTTATTGCAGAGTGCAGCAATCGTCGACTACAGGAAGTTCCCCAAACGGTGGGCAAATATGTGACAGAACTAGACCTGTCTGATAATTTCATCACACACATAACGAATGAATCATTTCAAGGGCTGCAAAATCTCACTAAAATAAATCTAAACCACAACCCCAATGTACAGCACCAGAACGGAAATCCCGGTATACAATCAAATGGCTTGAAT…
U03187.1	65-2053	IL12 receptor component	ATGGAGCCGCTGGTGACCTGGGTGGTCCCCCTCCTCTTCCTCTTCCTGCTGTCCAGGCAGGGCGCTGCCTGCAGAACCAGTGAGTGCTGTTTTCAGGACCCGCCATATCCGGATGCAGACTCAGGCTCGGCCTCGGGCCCTAGGGACCTGAGATGCTATCGGATATCCAGTGATCGTTACGAGTGCTCCTGGCAGTATGAGGGTCCCACAGCTGGGGTCAGCCACTTCCTGCGGTGTTGCCTTAGCTCCGGGCGCTGCTGCTACTTCGCCGCCGGCTCAGCCACCAGGCTGCAGTTCTCCGACCAGGCTGGGGTGTCTGTGCTGTACACTGTCACACTCTGGGTGGAATCCTGGGCCAGGAACCAGACAGAGAAGTCTCCTGAGGTGACCCTGCAGCTC…
U88880.1	All	Toll-like receptor 4 (TLR4) gene	ATGGAGCTGAATTTCTACAAAATCCCCGACAACCTCCCCTTCTCAACCAAGAACCTGGACCTGAGCTTTAATCCCCTGAGGCATTTAGGCAGCTATAGCTTCTTCAGTTTCCCAGAACTGCAGGTGCTGGATTTATCCAGGTGTGAAATCCAGACAATTGAAGATGGGGCATATCAGAGCCTAAGCCACCTCTCTACCTTAATATTGACAGGAAACCCCATCCAGAGTTTAGCCCTGGGAGCCTTTTCTGGACTATCAAGTTTACAGAAGCTGGTGGCTGTGGAGACAAATCTAGCATCTCTAGAGAACTTCCCCATTGGACATCTCAAAACTTTGAAAGAACTTAATGTGGCTCACAATCTTATCCAATCTTTCAAATTACCTGAGTATTTTTCTAAT…
U95626	All	CCR2	ATGCTGTCCACATCTCGTTCTCGGTTTATCAGAAATACCAACGAGAGCGGTGAAGAAGTCACCACCTTTTTTGATTATGATTACGGTGCTCCCTGTCATAAATTTGACGTGAAGCAAATTGGGGCCCAACTCCTGCCTCCGCTCTACTCGCTGGTGTTCATCTTTGGTTTTGTGGGCAACATGCTGGTCGTCCTCATCTTAATAAACTGCAAAAAGCTGAAGTGCTTGACTGACATTTACCTGCTCAACCTGGCCATCTCTGATCTGCTTTTTCTTATTACTCTCCCATTGTGGGCTCACTCTGCTGCAAATGAGTGGGTCTTTGGGAATGCAATGTGCAAATTATTCACAGGGCTGTATCACATCGGTTATTTTGGCGGAATCTTCTTCATCATCCTC…
AF016898.1	2945-3007, 5339-5443, 16180-16389	B-ATF gene	ATGCCTCACAGCTCCGACAGCAGTGACTCCAGCTTCAGCCGCTCTCCTCCCCCTGGCAAACAGGACTCATCTGATGATGTGAGAAGAGTTCAGAGGAGGGAGAAAAATCGTATTGCCGCCCAGAAGAGCCGACAGAGGCAGACACAGAAGGCCGACACCCTGCACCTGGAGAGCGAAGACCTGGAGAAACAGAACGCGGCTCTACGCAAGGAGATCAAGCAGCTCACAGAGGAACTGAAGTACTTCACGTCGGTGCTGAACAGCCACGAGCCCCTGTGCTCGGTGCTGGCCGCCAGCACGCCCTCGCCCCCCGAGGTGGTGTACAGCGCCCACGCATTCCACCAACCTCATGTCAGCTCCCCGCGCTTCCAGCCCTGA---------------------…
AF384857.1	All	Interleukin-17F (IL17F)	ATGACAGTGAAGACCCTGCATGGCCCAGCCATGGTCAAGTACTTGCTGCTGTCGATATTGGGGCTTGCCTTTCTGAGTGAGGCGGCAGCTCGGAAAATCCCCAAAGTAGGACATACTTTTTTCCAAAAGCCTGAGAGTTGCCCGCCTGTGCCAGGAGGTAGTATGAAGCTTGACATTGGCATCATCAATGAAAACCAGCGCGTTTCCATGTCACGTAACATCGAGAGCCGCTCCACCTCCCCCTGGAATTACACTGTCACTTGGGACCCCAACCGGTACCCCTCGGAAGTTGTACAGGCCCAGTGTAGGAACTTGGGCTGCATCAATGCTCAAGGAAAGGAAGACATCTCCATGAATTCCGTTCCCATCCAGCAAGAGACCCTGGTCGTCCGGAGGAAG…
BC066253.1	All	Interleukin 17A	ATGACTCCTGGGAAGACCTCATTGGTGTCACTGCTACTGCTGCTGAGCCTGGAGGCCATAGTGAAGGCAGGAATCACAATCCCACGAAATCCAGGATGCCCAAATTCTGAGGACAAGAACTTCCCCCGGACTGTGATGGTCAACCTGAACATCCATAACCGGAATACCAATACCAATCCCAAAAGGTCCTCAGATTACTACAACCGATCCACCTCACCTTGGAATCTCCACCGCAATGAGGACCCTGAGAGATATCCCTCTGTGATCTGGGAGGCAAAGTGCCGCCACTTGGGCTGCATCAACGCTGATGGGAACGTGGACTACCACATGAACTCTGTCCCCATCCAGCAAGAGATCCTGGTCCTGCGCAGGGAGCCTCCACACTGCCCCAACTCCTTC…
DQ019998.1	1-3, 104-3199	Toll-like receptor 9 (TLR9) gene	ATGGGTTTCTGCCGCAGCGCCCTGCACCCGCTGTCTCTCCTGGTGCAGGCCATCATGCTGGCCATGACCCTGGCCCTGGGTACCTTGCCTGCCTTCCTACCCTGTGAGCTCCAGCCCCACGGCCTGGTGAACTGCAACTGGCTGTTCCTGAAGTCTGTGCCCCACTTCTCCATGGCAGCACCCCGTGGCAATGTCACCAGCCTTTCCTTGTCCTCCAACCGCATCCACCACCTCCATGATTCTGACTTTGCCCACCTGCCCAGCCTGCGGCATCTCAACCTCAAGTGGAACTGCCCGCCGGTTGGCCTCAGCCCCATGCACTTCCCCTGCCACATGACCATCGAGCCCAGCACCTTCTTGGCTGTGCCCACCCTGGAAGAGCTAAACCTGAGCTACAAC…
NM_001318826.1	All	CD200 molecule variant 3	ATGGAGAGGCTGGTGATCAGGATGCCCTTCTCTCATCTGTCTACCTACAGCCTGGTTTGGGTCATGGCAGCAGTGGTGCTGTGCACAGCACAAGTGCAAGTGGTGACCCAGGATGAAAGAGAGCAGCTGTACACACCTGCTTCCTTAAAATGCTCTCTGCAAAATGCCCAGGAAGCCCTCATTGTGACATGGCAGAAAAAGAAAGCTGTAAGCCCAGAAAACATGGTCACCTTCAGCGAGAACCATGGGGTGGTGATCCAGCCTGCCTATAAGGACAAGATAAACATTACCCAGCTGGGACTCCAAAACTCAACCATCACCTTCTGGAATATCACCCTGGAGGATGAAGGGTGTTACATGTGTCTCTTCAATACCTTTGGTTTTGGGAAGATCTCAGGA…
NM_001079525.1	211-1509	Phosphoribosylaminoimidazole carboxylase (PAICS)	ATGGCGACAGCTGAGGTACTGAACATTGGTAAAAAATTATATGAGGGTAAAACAAAAGAAGTCTACGAATTGTTAGACAGTCCAGGAAAAGTCCTCCTGCAGTCCAAGGACCAGATTACAGCAGGAAATGCAGCTAGAAAAAACCACCTGGAAGGAAAAGCTGCAATCTCAAATAAAATCACCAGTTGTATTTTTCAGTTATTACAGGAAGCAGTTACCTCATATAAGTCAAATCGTATTAAAACTGCCTTCACCAGAAAATGTGGGGAGACAGCTTTCATTGCACCGCAGTGTGAAATGATTCCAATTGAATGGGTTTGCAGAAGAATAGCAACTGGTTCTTTTCTCAAAAGAAATCCTGGTGTCAAGGAAGGATATAAGTTTTACCCACCTAAAGTG…
KC477210.1	411-1874	Interferon regulatory factor 7 (IRF7)	ATGCCAGTCCCCGAGCGCCCTGCAGCCGGCCCTGACTCTCCGCGGCCGGGCACCCGCAGGGCAGCCCCACGCGTGCTGTTCGGAGAGTGGCTCCTTGGAGAGATCAGCAGCGGCTGCTATGAGGGGCTGCAGTGGCTGGACGAGGCCCGCACCTGTTTCCGCGTGCCCTGGAAGCACTTCGCGCGCAAGGACCTGAGCGAGGCCGACGCGCGCATCTTCAAGGCCTGGGCTGTGGCCCGCGGCAGGTGGCCGCCTAGCAGCAGGGGAGGTGGCCCGCCCCCCGAGGCTGAGACTGCGGAGCGCGCCGGCTGGAAAACCAACTTCCGCTGCGCACTGCGCAGCACGCGTCGCTTCGTGATGCTGCGGGATAACTCGGGGGACCCGGCCGACCCGCACAAG…
NM_001318828.1	407-994	CD200 molecule variant 4	ATGGTCACCTTCAGCGAGAACCATGGGGTGGTGATCCAGCCTGCCTATAAGGACAAGATAAACATTACCCAGCTGGGACTCCAAAACTCAACCATCACCTTCTGGAATATCACCCTGGAGGATGAAGGGTGTTACATGTGTCTCTTCAATACCTTTGGTTTTGGGAAGATCTCAGGAACGGCCTGCCTCACCGTCTATGTACAGCCCATAGTATCCCTTCACTACAAATTCTCTGAAGACCACCTAAATATCACTTGCTCTGCCACTGCCCGCCCAGCCCCCATGGTCTTCTGGAAGGTCCCTCGGTCAGGGATTGAAAATAGTACAGTGACTCTGTCTCACCCAAATGGGACCACGTCTGTTACCAGCATCCTCCATATCAAAGACCCTAAGAATCAG…
DQ012267.1	All	Toll-like receptor 2 (TLR2) gene variant 3	ATGCCACATACTTTGTGGATGGTGTGGGTCTTGGGGGTCATCATCAGCCTCTCCAAGGAAGAATCCTCCAATCAGGCTTCTCTGTCTTGTGACCGCAATGGTATCTGCAAGGGCAGCTCAGGATCTTTAAACTCCATTCCCTCAGGGCTCACAGAAGCTGTAAAAAGCCTTGACCTGTCCAACAACAGGATCACCTACATTAGCAACAGTGACCTACAGAGGTGTGTGAACCTCCAGGCTCTGGTGCTGACATCCAATGGAATTAACACAATAGAGGAAGATTCTTTTTCTTCCCTGGGCAGTCTTGAACATTTAGACTTATCCTATAATTACTTATCTAATTTATCGTCTTCCTGGTTCAAGCCCCTTTCTTCTTTAACATTCTTAAACTTACTGGGA…
DQ012268.1	All	Toll-like receptor 2 (TLR2) gene variant 4	ATGCCACATACTTTGTGGATGGTGTGGGTCTTGGGGGTCATCATCAGCCTCTCCAAGGAAGAATCCTCCAATCAGGCTTCTCTGTCTTGTGACCGCAATGGTATCTGCAAGGGCAGCTCAGGATCTTTAAACTCCATTCCCTCAGGGCTCACAGAAGCTGTAAAAAGCCTTGACCTGTCCAACAACAGGATCACCTACATTAGCAACAGTGACCTACAGAGGTGTGTGAACCTCCAGGCTCTGGTGCTGACATCCAATGGAATTAACACAATAGAGGAAGATTCTTTTTCTTCCCTGGGCAGTCTTGAACATTTAGACTTATCCTATAATTACTTATCTAATTTATCGTCTTCCTGGTTCAAGCCCCTTTCTTCTTTAACATTCTTAAACTTACTGGGA…
DQ012269.1	All	Toll-like receptor 2 (TLR2) gene variant 5	ATGCCACATACTTTGTGGATGGTGTGGGTCTTGGGGGTCATCATCAGCCTCTCCAAGGAAGAATCCTCCAATCAGGCTTCTCTGTCTTGTGACCGCAATGGTATCTGCAAGGGCAGCTCAGGATCTTTAAACTCCATTCCCTCAGGGCTCACAGAAGCTGTAAAAAGCCTTGACCTGTCCAACAACAGGATCACCTACATTAGCAACAGTGACCTACAGAGGTGTGTGAACCTCCAGGCTCTGGTGCTGACATCCAATGGAATTAACACAATAGAGGAAGATTCTTTTTCTTCCCTGGGCAGTCTTGAACATTTAGACTTATCCTATAATTACTTATCTAATTTATCGTCTTCCTGGTTCAAGCCCCTTTCTTCTTTAACATTCTTAAACTTACTGGGA…
DQ018109.1	All	Toll-like receptor 4 (TLR4) gene variant 3	ATGATGTCTGCCTCGCGCCTGGCTGGGACTCTGATCCCAGCCATGGCCTTCCTCTCCTGCGTGAGACCAGAAAGCTGGGAGCCCTGCGTGGAGGTGGTTCCTAATATTACTTATCAATGCATGGAGCTGAATTTCTACAAAATCCCCGACAACCTCCCCTTCTCAACCAAGAACCTGGACCTGAGCTTTAATCCCCTGAGGCATTTAGGCAGCTATAGCTTCTTCAGTTTCCCAGAACTGCAGGTGCTGGATTTATCCAGGTGTGAAATCCAGACAATTGAAGATGGGGCATATCAGAGCCTAAGCCACCTCTCTACCTTAATATTGACAGGAAACCCCATCCAGAGTTTAGCCCTGGGAGCCTTTTCTGGACTATCAAGTTTACAGAAGCTGGTGGCT…
J00207.1	511-1077	Interferon alpha-a (IFNA) gene	ATGGCCTTGACCTTTGCTTTACTGGTGGCCCTCCTGGTGCTCAGCTGCAAGTCAAGCTGCTCTGTGGGCTGTGATCTGCCTCAAACCCACAGCCTGGGTAGCAGGAGGACCTTGATGCTCCTGGCACAGATGAGGAGAATCTCTCTTTTCTCCTGCTTGAAGGACAGACATGACTTTGGATTTCCCCAGGAGGAGTTTGGCAACCAGTTCCAAAAGGCTGAAACCATCCCTGTCCTCCATGAGATGATCCAGCAGATCTTCAATCTCTTCAGCACAAAGGACTCATCTGCTGCTTGGGATGAGACCCTCCTAGACAAATTCTACACTGAACTCTACCAGCAGCTGAATGACCTGGAAGCCTGTGTGATACAGGGGGTGGGGGTGACAGAGACTCCCCTG…
BC020698.1	All	chemokine (C-C motif) ligand 20	ATGTGCTGTACCAAGAGTTTGCTCCTGGCTGCTTTGATGTCAGTGCTGCTACTCCACCTCTGCGGCGAATCAGAAGCAAGCAACTTTGACTGCTGTCTTGGATACACAGACCGTATTCTTCATCCTAAATTTATTGTGGGCTTCACACGGCAGCTGGCCAATGAAGGCTGTGACATCAATGCTATCATCTTTCACACAAAGAAAAAGTTGTCTGTGTGCGCAAATCCAAAACAGACTTGGGTGAAATATATTGTGCGTCTCCTCAGTAAAAAAGTCAAGAACATGTAA---------------------------------------------------------------------------------------------------------------…
DQ023140.1	1-55, 156-3280	Toll-like receptor 8 (TLR8) gene variant 9	ATGAAGGAGTCATCTTTGCAAAATAGCTCCTGCAGCCTGGGAAAGGAGACTAAAAAGGAAAACATGTTCCTTCAGTCGTCAATGCTGACCTGCATTTTCCTGCTAATATCTGGTTCCTGTGAGTTATGCGCCGAAGAAAATTTTTCTAGAAGCTATCCTTGTGATGAGAAAAAGCAAAATGACTCAGTTATTGCAGAGTGCAGCAATCGTCGACTACAGGAAGTTCCCCAAACGGTGGGCAAATATGTGACAGAACTAGACCTGTCTGATAATTTCATCACACACATAACGAATGAATCATTTCAAGGGCTGCAAAATCTCACTAAAATAAATCTAAACCACAACCCCAATGTACAGCACCAGAACGGAAATCCCGGTATACAATCAAATGGCTTGAAT…
DQ023133.1	1-55, 156-3281	Toll-like receptor 8 (TLR8) gene variant 1	ATGAAGGAGTCATCTTTGCAAAATAGCTCCTGCAGCCTGGGAAAGGAGACTAAAAAGGAAAACATGTTCCTTCAGTCGTCAATGCTGACCTGCATTTTCCTGCTAATATCTGGTTCCTGTGAGTTATGCGCCGAAGAAAATTTTTCTAGAAGCTATCCTTGTGATGAGAAAAAGCAAAATGACTCAGTTATTGCAGAGTGCAGCAATCGTCGACTACAGGAAGTTCCCCAAACGGTGGGCAAATATGTGACAGAACTAGACCTGTCTGATAATTTCATCACACACATAACGAATGAATCATTTCAAGGGCTGCAAAATCTCACTAAAATAAATCTAAACCACAACCCCAATGTACAGCACCAGAACGGAAATCCCGGTATACAATCAAATGGCTTGAAT…
DQ023132.1	1-55, 156-3282	Toll-like receptor 8 (TLR8) gene variant 2	ATGAAGGAGTCATCTTTGCAAAATAGCTCCTGCAGCCTGGGAAAGGAGACTAAAAAGGAAAACATGTTCCTTCAGTCGTCAATGCTGACCTGCATTTTCCTGCTAATATCTGGTTCCTGTGAGTTATGCGCCGAAGAAAATTTTTCTAGAAGCTATCCTTGTGATGAGAAAAAGCAAAATGACTCAGTTATTGCAGAGTGCAGCAATCGTCGACTACAGGAAGTTCCCCAAACGGTGGGCAAATATGTGACAGAACTAGACCTGTCTGATAATTTCATCACACACATAACGAATGAATCATTTCAAGGGCTGCAAAATCTCACTAAAATAAATCTAAACCACAACCCCAATGTACAGCACCAGAACGGAAATCCCGGTATACAATCAAATGGCTTGAAT…
DQ018107.1	All	Toll-like receptor 4 (TLR4) gene variant 1	ATGATGTCTGCCTCGCGCCTGGCTGGGACTCTGATCCCAGCCATGGCCTTCCTCTCCTGCGTGAGACCAGAAAGCTGGGAGCCCTGCGTGGAGGTGGTTCCTAATATTACTTATCAATGCATGGAGCTGAATTTCTACAAAATCCCCGACAACCTCCCCTTCTCAACCAAGAACCTGGACCTGAGCTTTAATCCCCTGAGGCATTTAGGCAGCTATAGCTTCTTCAGTTTCCCAGAACTGCAGGTGCTGGATTTATCCAGGTGTGAAATCCAGACAATTGAAGATGGGGCATATCAGAGCCTAAGCCACCTCTCTACCTTAATATTGACAGGAAACCCCATCCAGAGTTTAGCCCTGGGAGCCTTTTCTGGACTATCAAGTTTACAGAAGCTGGTGGCT…
NM_005944.6	All	CD200 molecule variant 2	ATGGAGAGGCTGGTGATCAGGATGCCCTTCTCTCATCTGTCTACCTACAGCCTGGTTTGGGTCATGGCAGCAGTGGTGCTGTGCACAGCACAAGTGCAAGTGGTGACCCAGGATGAAAGAGAGCAGCTGTACACACCTGCTTCCTTAAAATGCTCTCTGCAAAATGCCCAGGAAGCCCTCATTGTGACATGGCAGAAAAAGAAAGCTGTAAGCCCAGAAAACATGGTCACCTTCAGCGAGAACCATGGGGTGGTGATCCAGCCTGCCTATAAGGACAAGATAAACATTACCCAGCTGGGACTCCAAAACTCAACCATCACCTTCTGGAATATCACCCTGGAGGATGAAGGGTGTTACATGTGTCTCTTCAATACCTTTGGTTTTGGGAAGATCTCAGGA…
BC040720.2	277-960	Interleukin 23 receptor	ATGAAAAACAGCAATGTTGTGAAAATGCTACAGGAAAATAGTGAACTTATGAATAATAATTCCAGTGAGCAGGTCCTATATGTTGATCCCATGATTACAGAGATAAAAGAAATCTTCATCCCAGAACACAAGCCTACAGACTACAAGAAGGAGAATACAGGACCCCTGGAGACAAGAGACTACCCGCAAAACTCGCTATTCGACAATACTACAGTTGTATATATTCCTGATCTCAACACTGGATATAAACCCCAAATTTCAAATTTTCTGCCTGAGGGAAGCCATCTCAGCAATAATAATGAAATTACTTCCTTAACACTTAAACCACCAGTTGATTCCTTAGACTCAGGAAATAATCCCAGGTTACAAAAGCATCCTAATTTTGCTTTTTCTGTTTCA…
M25460.1	75-638	interferon-beta	ATGACCAACAAGTGTCTCCTCCAAATTGCTCTCCTGTTGTGCTTCTCCACGACAGCTCTTTCCATGAGCTACAACTTGCTTGGATTCCTACAAAGAAGCAGCAATTGTCAGTGTCAGAAGCTCCTGTGGCAATTGAATGGGAGGCTTGAATACTGCCTCAAGGACAGGAGGAACTTTGACATCCCTGAGGAGATTAAGCAGCTGCAGCAGTTCCAGAAGGAGGACGCCGCAGTGACCATCTATGAGATGCTCCAGAACATCTTTGCTATTTTCAGACAAGATTCATCGAGCACTGGCTGGAATGAGACTATTGTTGAGAACCTCCTGGCTAATGTCTATCATCAGAGAAACCATCTGAAGACAGTCCTGGAAGAAAAACTGGAGAAAGAAGATTTCACC…
CR542247.1	All	Cyclin-dependent kinase 4 (CDK4) gene	ATGGCTACCTCTCGATATGAGCCAGTGGCTGAAATTGGTGTCGGTGCCTATGGGACAGTGTACAAGGCCCGTGATCCCCACAGTGGCCACTTTGTGGCCCTCAAGAGTGTGAGAGTCCCCAATGGAGGAGGAGGTGGAGGAGGCCTTCCCATCAGCACAGTTCGTGAGGTGGCTTTACTGAGGCGACTGGAGGCTTTTGAGCATCCCAATGTTGTCCGGCTGATGGACGTCTGTGCCACATCCCGAACTGACCGGGAGATCAAGGTAACCCTGGTGTTTGAGCATGTAGACCAGGACCTAAGGACATATCTGGACAAGGCACCCCCACCAGGCTTGCCAGCCGAAACGATCAAGGATCTGATGCGCCAGTTTCTAAGAGGCCTAGATTTCCTTCATGCC…
AH010207.2	142-301, 589-686, 1140-1312, 1619-1803, 2119-2289	carboxypeptidase M (CPM) gene	ATGGACTTCCCGTGCCTCTGGCTAGGGCTGTTGCTGCCTTTGGTAGCTGCGCTGGATTTCAACTACCACCGCCAGGAAGGGATGGAAGCGTTTTTGAAGACTGTTGCCCAAAACTACAGTTCTGTCACTCACTTACACAGTATTGGGAAATCTGTGAAAGGTAGAAACCTGTGGGTTCTTGTTGTGGGGCGGTTTCCAAAGGAACACAGAATTGGGATTCCAGAGTTCAAATACGTGGCAAATATGCATGGAGATGAGACTGTTGGGCGGGAGCTGCTGCTCCATCTGATTGACTATCTCGTAACCAGTGATGGCAAAGACCCTGAAATCACAAATCTGATCAATAGTACCCGGATACACATCATGCCTTCCATGAACCCAGATGGATTTGAAGCCGTC…
AB102887.1	All	interferon regulatory factor 3(IRF3) gene, variant 3	ATGGGAACCCCAAAGCCACGGATCCTGCCCTGGCTGGTGTCGCAGCTGGACCTGGGGCAACTGGAGGGCGTGGCCTGGGTGAACAAGAGCCGCACGCGCTTCCGCATCCCTTGGAAGCACGGCCTACGGCAGGATGCACAGCAGGAGGATTTCGGAATCTTCCAGGCCTGGGCCGAGGCCACTGGTGCATATGTTCCCGGGAGGGATAAGCCAGACCTGCCAACCTGGAAGAGGAATTTCCGCTCTGCCCTCAACCGCAAAGAAGGGTTGCGTTTAGCAGAGGACCGGAGCAAGGACCCTCACGACCCACATAAAATCTACGAGTTTGTGAACTCAGGAGTTGGGGACTTTTCCCAGCCAGACACCTCTCCGGACACCAATGGTGGAGGCAGTACTTCT…
DQ019996.1	1-3, 104-3199	Toll-like receptor 9 (TLR9) gene, variant 5	ATGGGTTTCTGCCGCAGCGCCCTGCACCCGCTGTCTCTCCTGGTGCAGGCCATCATGCTGGCCATGACCCTGGCCCTGGGTACCTTGCCTGCCTTCCTACCCTGTGAGCTCCAGCCCCACGGCCTGGTGAACTGCAACTGGCTGTTCCTGAAGTCTGTGCCCCACTTCTCCATGGCAGCACCCCGTGGCAATGTCACCAGCCTTTCCTTGTCCTCCAACCGCATCCACCACCTCCATGATTCTGACTTTGCCCACCTGCCCAGCCTGCGGCATCTCAACCTCAAGTGGAACTGCCCGCCGGTTGGCCTCAGCCCCATGCACTTCCCCTGCCACATGACCATCGAGCCCAGCACCTTCTTGGCTGTGCCCACCCTGGAAGAGCTAAACCTGAGCTACAAC…
DQ019997.1	1-3, 104-3200	Toll-like receptor 9 (TLR9) gene, variant 6	ATGGGTTTCTGCCGCAGCGCCCTGCACCCGCTGTCTCTCCTGGTGCAGGCCATCATGCTGGCCATGACCCTGGCCCTGGGTACCTTGCCTGCCTTCCTACCCTGTGAGCTCCAGCCCCACGGCCTGGTGAACTGCAACTGGCTGTTCCTGAAGTCTGTGCCCCACTTCTCCATGGCAGCACCCCGTGGCAATGTCACCAGCCTTTCCTTGTCCTCCAACCGCATCCACCACCTCCATGATTCTGACTTTGCCCACCTGCCCAGCCTGCGGCATCTCAACCTCAAGTGGAACTGCCCGCCGGTTGGCCTCAGCCCCATGCACTTCCCCTGCCACATGACCATCGAGCCCAGCACCTTCTTGGCTGTGCCCACCCTGGAAGAGCTAAACCTGAGCTACAAC…
DQ019993.1	1-3, 104-3201	Toll-like receptor 9 (TLR9) gene, variant 2	ATGGGTTTCTGCCGCAGCGCCCTGCACCCGCTGTCTCTCCTGGTGCAGGCCATCATGCTGGCCATGACCCTGGCCCTGGGTACCTTGCCTGCCTTCCTACCCTGTGAGCTCCAGCCCCACGGCCTGGTGAACTGCAACTGGCTGTTCCTGAAGTCTGTGCCCCACTTCTCCATGGCAGCACCCCGTGGCAATGTCACCAGCCTTTCCTTGTCCTCCAACCGCATCCACCACCTCCATGATTCTGACTTTGCCCACCTGCCCAGCCTGCGGCATCTCAACCTCAAGTGGAACTGCCCGCCGGTTGGCCTCAGCCCCATGCACTTCCCCTGCCACATGACCATCGAGCCCAGCACCTTCTTGGCTGTGCCCACCCTGGAAGAGCTAAACCTGAGCTACAAC…
DQ019992.1	1-3, 104-3202	Toll-like receptor 9 (TLR9) gene, variant 1	ATGGGTTTCTGCCGCAGCGCCCTGCACCCGCTGTCTCTCCTGGTGCAGGCCATCATGCTGGCCATGACCCTGGCCCTGGGTACCTTGCCTGCCTTCCTACCCTGTGAGCTCCAGCCCCACGGCCTGGTGAACTGCAACTGGCTGTTCCTGAAGTCTGTGCCCCACTTCTCCATGGCAGCACCCCGTGGCAATGTCACCAGCCTTTCCTTGTCCTCCAACCGCATCCACCACCTCCATGATTCTGACTTTGCCCACCTGCCCAGCCTGCGGCATCTCAACCTCAAGTGGAACTGCCCGCCGGTTGGCCTCAGCCCCATGCACTTCCCCTGCCACATGACCATCGAGCCCAGCACCTTCTTGGCTGTGCCCACCCTGGAAGAGCTAAACCTGAGCTACAAC…
DQ019999.1	1-3, 104-3203	Toll-like receptor 9 (TLR9) gene, variant 8	ATGGGTTTCTGCCGCAGCGCCCTGCACCCGCTGTCTCTCCTGGTGCAGGCCATCATGCTGGCCATGACCCTGGCCCTGGGTACCTTGCCTGCCTTCCTACCCTGTGAGCTCCAGCCCCACGGCCTGGTGAACTGCAACTGGCTGTTCCTGAAGTCTGTGCCCCACTTCTCCATGGCAGCACCCCGTGGCAATGTCACCAGCCTTTCCTTGTCCTCCAACCGCATCCACCACCTCCATGATTCTGACTTTGCCCACCTGCCCAGCCTGCGGCATCTCAACCTCAAGTGGAACTGCCCGCCGGTTGGCCTCAGCCCCATGCACTTCCCCTGCCACATGACCATCGAGCCCAGCACCTTCTTGGCTGTGCCCACCCTGGAAGAGCTAAACCTGAGCTACAAC…
DQ019994.1	1-3, 104-3204	Toll-like receptor 9 (TLR9) gene, variant 3	ATGGGTTTCTGCCGCAGCGCCCTGCACCCGCTGTCTCTCCTGGTGCAGGCCATCATGCTGGCCATGACCCTGGCCCTGGGTACCTTGCCTGCCTTCCTACCCTGTGAGCTCCAGCCCCACGGCCTGGTGAACTGCAACTGGCTGTTCCTGAAGTCTGTGCCCCACTTCTCCATGGCAGCACCCCGTGGCAATGTCACCAGCCTTTCCTTGTCCTCCAACCGCATCCACCACCTCCATGATTCTGACTTTGCCCACCTGCCCAGCCTGCGGCATCTCAACCTCAAGTGGAACTGCCCGCCGGTTGGCCTCAGCCCCATGCACTTCCCCTGCCACATGACCATCGAGCCCAGCACCTTCTTGGCTGTGCCCACCCTGGAAGAGCTAAACCTGAGCTACAAC…
DQ019995.1	1-3, 104-3205	Toll-like receptor 9 (TLR9) gene, variant 4	ATGGGTTTCTGCCGCAGCGCCCTGCACCCGCTGTCTCTCCTGGTGCAGGCCATCATGCTGGCCATGACCCTGGCCCTGGGTACCTTGCCTGCCTTCCTACCCTGTGAGCTCCAGCCCCACGGCCTGGTGAACTGCAACTGGCTGTTCCTGAAGTCTGTGCCCCACTTCTCCATGGCAGCACCCCGTGGCAATGTCACCAGCCTTTCCTTGTCCTCCAACCGCATCCACCACCTCCATGATTCTGACTTTGCCCACCTGCCCAGCCTGCGGCATCTCAACCTCAAGTGGAACTGCCCGCCGGTTGGCCTCAGCCCCATGCACTTCCCCTGCCACATGACCATCGAGCCCAGCACCTTCTTGGCTGTGCCCACCCTGGAAGAGCTAAACCTGAGCTACAAC…
DQ023136.1	1-55, 156-3280	Toll-like receptor 8 (TLR8) gene, variant 5	ATGAAGGAGTCATCTTTGCAAAATAGCTCCTGCAGCCTGGGAAAGGAGACTAAAAAGGAAAACATGTTCCTTCAGTCGTCAATGCTGACCTGCATTTTCCTGCTAATATCTGGTTCCTGTGAGTTATGCGCTGAAGAAAATTTTTCTAGAAGCTATCCTTGTGATGAGAAAAAGCAAAATGACTCAGTTATTGCAGAGTGCAGCAATCGTCGACTACAGGAAGTTCCCCAAACGGTGGGCAAATATGTGACAGAACTAGACCTGTCTGATAATTTCATCACACACATAACGAATGAATCATTTCAAGGGCTGCAAAATCTCACTAAAATAAATCTAAACCACAACCCCAATGTACAGCACCAGAACGGAAATCCCGGTATACAATCAAATGGCTTGAAT…
DQ360815.1	1-440, 541-733, 834-2684, 2785-3015	Toll-like receptor 3 (TLR3) gene	ATGAGACAGACTTTGCCTTGTATCTACTTTTGGGGGGGCCTTTTGCCCTTTGGGATGCTGTGTGCATCCTCCACCACCAAGTGCACTGTTAGCCATGAAGTTGCTGACTGCAGCCACCTGAAGTTGACTCAGGTACCCGATGATCTACCCACAAACATAACAGTGTTGAACCTTACCCATAATCAACTCAGAAGATTACCAGCCGCCAACTTCACAAGGTATAGCCAGCTAACTAGCTTGGATGTAGGATTTAACACCATCTCAAAACTGGAGCCAGAATTGTGCCAGAAACTTCCCATGTTAAAAGTTTTGAACCTCCAGCACAATGAGCTATCTCAACTTTCTGATAAAACCTTTGCCTTCTGCACGAATTTGACTGAACTCCATCTCATGTCCAAC…
DQ360814.1	1-440, 541-733, 834-2684, 2785-3016	Toll-like receptor 3 (TLR3) gene	ATGAGACAGACTTTGCCTTGTATCTACTTTTGGGGGGGCCTTTTGCCCTTTGGGATGCTGTGTGCATCCTCCACCACCAAGTGCACTGTTAGCCATGAAGTTGCTGACTGCAGCCACCTGAAGTTGACTCAGGTACCCGATGATCTACCCACAAACATAACAGTGTTGAACCTTACCCATAATCAACTCAGAAGATTACCAGCCGCCAACTTCACAAGGTATAGCCAGCTAACTAGCTTGGATGTAGGATTTAACACCATCTCAAAACTGGAGCCAGAATTGTGCCAGAAACTTCCCATGTTAAAAGTTTTGAACCTCCAGCACAATGAGCTATCTCAACTTTCTGATAAAACCTTTGCCTTCTGCACGAATTTGACTGAACTCCATCTCATGTCCAAC…
DQ012265.1	All	Toll-like receptor 2 (TLR2) gene variant 1	ATGCCACATACTTTGTGGATGGTGTGGGTCTTGGGGGTCATCATCAGCCTCTCCAAGGAAGAATCCTCCAATCAGGCTTCTCTGTCTTGTGACCGCAATGGTATCTGCAAGGGCAGCTCAGGATCTTTAAACTCCATTCCCTCAGGGCTCACAGAAGCTGTAAAAAGCCTTGACCTGTCCAACAACAGGATCACCTACATTAGCAACAGTGACCTACAGAGGTGTGTGAACCTCCAGGCTCTGGTGCTGACATCCAATGGAATTAACACAATAGAGGAAGATTCTTTTTCTTCCCTGGGCAGTCTTGAACATTTAGACTTATCCTATAATTACTTATCTAATTTATCGTCTTCCTGGTTCAAGCCCCTTTCTTCTTTAACATTCTTAAACTTACTGGGA…
U88878.1	All	Toll-like receptor 2 (TLR2) gene	ATGCCACATACTTTGTGGATGGTGTGGGTCTTGGGGGTCATCATCAGCCTCTCCAAGGAAGAATCCTCCAATCAGGCTTCTCTGTCTTGTGACCGCAATGGTATCTGCAAGGGCAGCTCAGGATCTTTAAACTCCATTCCCTCAGGGCTCACAGAAGCTGTAAAAAGCCTTGACCTGTCCAACAACAGGATCACCTACATTAGCAACAGTGACCTACAGAGGTGTGTGAACCTCCAGGCTCTGGTGCTGACATCCAATGGAATTAACACAATAGAGGAAGATTCTTTTTCTTCCCTGGGCAGTCTTGAACATTTAGACTTATCCTATAATTACTTATCTAATTTATCGTCTTCCTGGTTCAAGCCCCTTTCTTCTTTAACATTCTTAAACTTACTGGGA…
DQ012270.1	All	Toll-like receptor 2 (TLR2) gene variant 6	ATGCCACATACTTTGTGGATGGTGTGGGTCTTGGGGGTCATCATCAGCCTCTCCAAGGAAGAATCCTCCAATCAGGCTTCTCTGTCTTGTGACCGCAATGGTATCTGCAAGGGCAGCTCAGGATCTTTAAACTCCATTCCCTCAGGGCTCACAGAAGCTGTAAAAAGCCTTGACCTGTCCAACAACAGGATCACCTACATTAGCAACAGTGACCTACAGAGGTGTGTGAACCTCCAGGCTCTGGTGCTGACATCCAATGGAATTAACACAATAGAGGAAGATTCTTTTTCTTCCCTGGGCAGTCTTGAACATTTAGACTTATCCTATAATTACTTATCTAATTTATCGTCTTCCTGGTTCAAGCCCCTTTCTTCTTTAACATTCTTAAACTTACTGGGA…
DQ018110.1	All	Toll-like receptor 4 (TLR4) gene variant 4	ATGATGTCTGCCTCGCGCCTGGCTGGGACTCTGATCCCAGCCATGGCCTTCCTCTCCTGCGTGAGACCAGAAAGCTGGGAGCCCTGCGTGGAGGTGGTTCCTAATATTACTTATCAATGCATGGAGCTGAATTTCTACAAAATCCCCGACAACCTCCCCTTCTCAACCAAGAACCTGGACCTGAGCTTTAATCCCCTGAGGCATTTAGGCAGCTATAGCTTCTTCAGTTTCCCAGAACTGCAGGTGCTGGATTTATCCAGGTGTGAAATCCAGACAATTGAAGATGGGGCATATCAGAGCCTAAGCCACCTCTCTACCTTAATATTGACAGGAAACCCCATCCAGAGTTTAGCCCTGGGAGCCTTTTCTGGACTATCAAGTTTACAGAAGCTGGTGGCT…
BC066251.1	All	Interleukin 17A	ATGACTCCTGGGAAGACCTCATTGGTATCACTGCTACTGCTGCTGAGCCTGGAGGCCATAGTGAAGGCAGGAATCACAATCCCACGAAATCCAGGATGCCCAAATTCTGAGGACAAGAACTTCCCCCGGACTGTGATGGTCAACCTGAACATCCATAACCGGAATACCAATACCAATCCCAAAAGGTCCTCAGATTACTACAACCGATCCACCTCACCTTGGAATCTCCACCGCAATGAGGACCCTGAGAGATATCCCTCTGTGATCTGGGAGGCAAAGTGCCGCCACTTGGGCTGCATCAACGCTGATGGGAACGTGGACTACCACATGAACTCTGTCCCCATCCAGCAAGAGATCCTGGTCCTGCGCAGGGAGCCTCCACACTGCCCCAACTCCTTC…
AB451318.1	All	Suppressor of cytokine signaling-2 (SOCS2)	ATGACCCTGCGGTGCCTTGAGCCCTCCGGGAATGGCGGGGAAGGGACGCGGAGCCAGTGGGGGACCGCGGGGTCGGCGGAGGAGCCACCCCCGCAGGCGGCGCGTCTGGCGAAGGCCCTGCGGGAGCTCGGTCAGACAGGATGGTACTGGGGAAGTATGACTGTTAATGAAGCCAAAGAGAAATTAAAAGAGGCACCAGAAGGAACTTTCTTGATTAGAGATAGCTCGCATTCAGACTACCTACTAACAATATCTGTTAAAACATCGGCTGGACCAACTAATCTTCGAATCGAATACCAAGACGGAAAATTCAGATTGGACTCTATCATATGTGTCAAATCCAAGCTTAAACAATTTGACAGTGTGGTTCATCTGATCGACTACTATGTTCAGATGTGC…
EF585496.1	All	TNFAIP3-interacting protein 3 beta (TNIP3)	ATGGCACATTTTGTACAGGGCACATCTAGAATGATTGCCGCAGAAAGTTCTACGGAGCATAAAGAGTGTGCTGAACCATCAACAAGAAAGAACTTGATGAATTCTCTTGAACAAAAGATAAGGTGTTTGGAAAAACAAAGAAAAGAGCTCCTGGAAGTTAACCAGCAATGGGATCAGCAATTTAGAAGTATGAAAGAGTTATATGAAAGAAAGGTAGCAGAGCTGAAGACGAAACTGGACGCCGCGGAAAGATTCCTCAGCACGCGGGAGAAGGATCCGCATCAGAGGCAGAGAAAGGACGACAGGCAGAGAGAGGACGACAGGCAGCGCGACCTGACCCGGGACCGGCTGCAGCGGGAGGAGAAGGAAAAGGAACGCCTAAATGAAGAATTACATGAA…
DQ023139.1	1-55, 156-3280	Toll-like receptor 8 (TLR8) gene, variant 8	ATGAAGGAGTCATCTTTGCAAAATAGCTCCTGCAGCCTGGGAAAGGAGACTAAAAAGGAAAACATGTTCCTTCAGTCGTCAATGCTGACCTGCATTTTCCTGCTAATATCTGGTTCCTGTGAGTTATGTGCCGAAGAAAATTTTTCTAGAAGCTATCCTTGTGATGAGAAAAAGCAAAATGACTCAGTTATTGCAGAGTGCAGCAATCGTCGACTACAGGAAGTTCCCCAAACGGTGGGCAAATATGTGACAGAACTAGACCTGTCTGATAATTTCATCACACACATAACGAATGAATCATTTCAAGGGCTGCAAAATCTCACTAAAATAAATCTAAACCACAACCCCAATGTACAGCACCAGAACGGAAATCCCGGTATACAATCAAATGGCTTGAAT…
DQ023135.1	1-55, 156-3281	Toll-like receptor 8 (TLR8) gene, variant 4	ATGAAGGAGTCATCTTTGCAAAATAGCTCCTGCAGCCTGGGAAAGGAGACTAAAAAGGAAAACATGTTCCTTCAGTCGTCAATGCTGACCTGCATTTTCCTGCTAATATCTGGTTCCTGTGAGTTATGCGCCGAAGAAAATTTTTCTAGAAGCTATCCTTGTGATGAGAAAAAGCAAAATGACTCAGTTATTGCAGAGTGCAGCAATCGTCGACTACAGGAAGTTCCCCAAACGGTGGGCAAATATGTGACAGAACTAGACCTGTCTGATAATTTCATCACACACATAACGAATGAATCATTTCAAGGGCTGCAAAATCTCACTAAAATAAATCTAAACCACAACCCCAATGTACAGCACCAGAACGGAAATCCCGGTATACAATCAAATGGCTTGAAT…
DQ023134.1	1-55, 156-3282	Toll-like receptor 8 (TLR8) gene, variant 3	ATGAAGGAGTCATCTTTGCAAAATAGCTCCTGCAGCCTGGGAAAGGAGACTAAAAAGGAAAACATGTTCCTTCAGTCGTCAATGCTGACCTGCATTTTCCTGCTAATATCTGGTTCCTGTGAGTTATGCGCCGAAGAAAATTTTTCTAGAAGCTATCCTTGTGATGAGAAAAAGCAAAATGACTCAGTTATTGCAGAGTGCAGCAATCGTCGACTACAGGAAGTTCCCCAAACGGTGGGCAAATATGTGACAGAACTAGACCTGTCTGATAATTTCATCACACACATAACGAATGAATCATTTCAAGGGCTGCAAAATCTCACTAAAATAAATCTAAACCACAACCCCAATGTACAGCACCAGAACGGAAATCCCGGTATACAATCAAATGGCTTGAAT…
BC022522.1	60-869	CD200 molecule variant	ATGGAGAGGCTGGTGATCAGGATGCCCTTCTGTCATCTGTCTACCTACAGCCTGGTTTGGGTCATGGCAGCAGTGGTGCTGTGCACAGCACAAGTGCAAGTGGTGACCCAGGATGAAAGAGAGCAGCTGTACACACCTGCTTCCTTAAAATGCTCTCTGCAAAATGCCCAGGAAGCCCTCATTGTGACATGGCAGAAAAAGAAAGCTGTAAGCCCAGAAAACATGGTCACCTTCAGCGAGAACCATGGGGTGGTGATCCAGCCTGCCTATAAGGACAAGATAAACATTACCCAGCTGGGACTCCAAAACTCAACCATCACCTTCTGGAATATCACCCTGGAGGATGAAGGGTGTTACATGTGTCTCTTCAATACCTTTGGTTTTGGGAAGATCTCAGGA…
AB102884.1	All	Interferon regulatory factor 3, variant 1	ATGGGAACCCCAAAGCCACGGATCCTGCCCTGGCTGGTGTCGCAGCTGGACCTGGGGCAACTGGAGGGCGTGGCCTGGGTGAACAAGAGCCGCACGCGCTTCCGCATCCCTTGGAAGCACGGCCTACGGCAGGATGCACAGCAGGAGGATTTCGGAATCTTCCAGGAGTTGGGGACTTTTCCCAGCCAGACACCTCTCCGGACACCAATGGTGGAGGCAGTACTTCTGATACCCAGGAAGACATTCTGGATGAGTTACTGGGTAACATGGTGTTGGCCCCACTCCCAGATCCGGGACCCCCAAGCCTGGCTGTAG------------------------------------------------------------------------------------…
AB102886.1	All	Interferon regulatory factor 3, variant 2	ATGGTGTTGGCCCCACTCCCAGATCCGGGACCCCCAAGCCTGGCTGTAGCCCCTGAGCCCTGCCCTCAGCCCCTGCGGAGCCCCAGCTTGGACAATCCCACTCCCTTCCCAAACCTGGGGCCCTCTGAGAACCCACTGAAGCGGCTGTTGGTGCCGGGGGAAGATCTGATTACCTTCACGGAAGGAAGCGGACGCTCACCACGCTATGCCCTCTGGTTCTGTGTGGGGGAGTCATGGCCCCAGGACCAGCCGTGGACCAAGAGGCTCGTGATGGTCAAGGTTGTGCCCACGTGCCTCAGGGCCTTGGTAGAAATGGCCCGGGTAGGGGGTGCCTCCTCCCTGGAGAATACTGTGGACCTGCACATTTCCAACAGCCACCCACTCTCCCTCACCTCCGAC…
NM_001004196.3	267-1151	CD200 molecule variant 2	ATGGAGAGGCTGACTCTGACCAGGACAATTGGGGGCCCTCTCCTTACAGCTACACTCCTAGGAAAGACCACCATCAATGATTACCAGGTGATCAGGATGCCCTTCTCTCATCTGTCTACCTACAGCCTGGTTTGGGTCATGGCAGCAGTGGTGCTGTGCACAGCACAAGTGCAAGTGGTGACCCAGGATGAAAGAGAGCAGCTGTACACACCTGCTTCCTTAAAATGCTCTCTGCAAAATGCCCAGGAAGCCCTCATTGTGACATGGCAGAAAAAGAAAGCTGTAAGCCCAGAAAACATGGTCACCTTCAGCGAGAACCATGGGGTGGTGATCCAGCCTGCCTATAAGGACAAGATAAACATTACCCAGCTGGGACTCCAAAACTCAACCATCACCTTC…
NM_001318830.1	528-989	CD200 molecule variant 5	ATGAAGGGTGTTACATGTGTCTCTTCAATACCTTTGGTTTTGGGAAGATCTCAGGAACGGCCTGCCTCACCGTCTATGCCCATAGTATCCCTTCACTACAAATTCTCTGAAGACCACCTAAATATCACTTGCTCTGCCACTGCCCGCCCAGCCCCCATGGTCTTCTGGAAGGTCCCTCGGTCAGGGATTGAAAATAGTACAGTGACTCTGTCTCACCCAAATGGGACCACGTCTGTTACCAGCATCCTCCATATCAAAGACCCTAAGAATCAGGTGGGGAAGGAGGTGATCTGCCAGGTGCTGCACCTGGGGACTGTGACCGACTTTAAGCAAACCGTCAACAAAGGCTATTGGTTTTCAGTTCCGCTATTGCTAAGCATTGTTTCCCTGGTAATTCTT…
NM_001079524.1	211-1488	Phosphoribosylaminoimidazole carboxylase (PAICS)	ATGGCGACAGCTGAGGTACTGAACATTGGTAAAAAATTATATGAGGGTAAAACAAAAGAAGTCTACGAATTGTTAGACAGTCCAGGAAAAGTCCTCCTGCAGTCCAAGGACCAGATTACAGCAGGAAATGCAGCTAGAAAAAACCACCTGGAAGGAAAAGCTGCAATCTCAAATAAAATCACCAGTTGTATTTTTCAGTTATTACAGGAAGCAGGTATTAAAACTGCCTTCACCAGAAAATGTGGGGAGACAGCTTTCATTGCACCGCAGTGTGAAATGATTCCAATTGAATGGGTTTGCAGAAGAATAGCAACTGGTTCTTTTCTCAAAAGAAATCCTGGTGTCAAGGAAGGATATAAGTTTTACCCACCTAAAGTGGAGTTGTTTTTCAAGGATGAT…
DQ012271.1	All	Toll-like receptor 2 (TLR2) gene variant 7	ATGCCACATACTTTGTGGATGGTGTGGGTCTTGGGGGTCATCATCAGCCTCTCCAAGGAAGAATCCTCCAATCAGGCTTCTCTGTCTTGTGACCGCAATGGTATCTGCAAGGGAAGCTCAGGATCTTTAAACTCCATTCCCTCAGGGCTCACAGAAGCTGTAAAAAGCCTTGACCTGTCCAACAACAGGATCACCTACATTAGCAACAGTGACCTACAGAGGTGTGTGAACCTCCAGGCTCTGGTGCTGACATCCAATGGAATTAACACAATAGAGGAAGATTCTTTTTCTTCCCTGGGCAGTCTTGAACATTTAGACTTATCCTATAATTACTTATCTAATTTATCGTCTTCCTGGTTCAAGCCCCTTTCTTCTTTAACATTCTTAAACTTACTGGGA…
Summary
Accession	Gene	FullName	Transcirpts
	CD200		8
BC020698	CCL20	Homo sapiens chemokine (C-C motif) ligand 20	1
	IL17A	Homo sapiens interleukin 17A	6
EF585496	TNIP3	Homo sapiens TNFAIP3-interacting protein 3 beta (TNIP3) mRNA	1
NM_001079524	PAICS	phosphoribosylaminoimidazole carboxylase and phosphoribosylaminoimidazolesuccinocarboxamide synthase (PAICS)	2
AB451318	SOCS2	suppressor of cytokine signaling-2	1
BC040720	IL23R	interleukin 23 receptor	1
CR542247	CDK4	cyclin-dependent kinase 4	1
AF016898	BATF	B-ATF	1
AF384857	IL17F	interleukin-17F	1
AH010207	CPM	carboxypeptidase M (CPM) gene	1
J00207	IFNalpha	interferon alpha-a (IFNA) gene	1
M25460	IFNbeta	interferon beta gene	1
	IRF3	interferon regulatory factor 3	3
KC477210	IRF7	interferon regulatory factor 7	1
	TLR2	toll-like receptor 2 (TLR2) mRNA	12
	TLR4	toll-like receptor 4 (TLR4) mRNA	6
	TLR8	toll-like receptor 8 (TLR8) mRNA	9
	TLR3	toll-like receptor 3 (TLR3) mRNA	4
	TLR9	toll-like receptor 9 (TLR9) mRNA	9
	IL10	interleukin 10	6
U03187	IL12	interleukin 12	1
	CCR5	chemokine receptor	2
AF092922	RIG-1 Helicase	retinoid inducible gene 1	1
AB015051	Daxx	Daxx	1
