# Supplementary material for: Does adaptation to vertebrate codon usage relate to flavivirus emergence potential?
Source: PLoS One. 2018 Jan 31;13(1):e0191652. doi: 10.1371/journal.pone.0191652 (PMC5792106; doi:10.1371/journal.pone.0191652)
Supplement: S1 Text — Using the codcmp program from the EMBOSS package, raw outputs from relevant comparisons between human, tobacco, and vector species codon usage tables are shown. (TXT) [file pone.0191652.s004.txt]

# CODCMP codon usage table comparison

# Kazusa database Homo_sapien table vs human house-keeping genes table

Sum Squared Difference = 0.060
Mean Squared Difference = 0.001
Root Mean Squared Difference = 0.031
Sum Difference         = 1.666
Mean Difference         = 0.026
Codons not appearing   = 0

# Kazusa database Homo_sapien table vs Human antiviral/immune genes table

Sum Squared Difference = 0.194
Mean Squared Difference = 0.003
Root Mean Squared Difference = 0.055
Sum Difference         = 2.415
Mean Difference         = 0.038
Codons not appearing   = 0

# Human antiviral/immune genes table vs human house-keeping genes table

Sum Squared Difference = 0.197
Mean Squared Difference = 0.003
Root Mean Squared Difference = 0.056
Sum Difference         = 2.281
Mean Difference         = 0.036
Codons not appearing   = 0

# Human house-keeping genes table vs Rhesus monkey (Macaca mulata) table

Sum Squared Difference = 0.278
Mean Squared Difference = 0.004
Root Mean Squared Difference = 0.066
Sum Difference         = 3.335
Mean Difference         = 0.052
Codons not appearing   = 0

# Human house-keeping genes table vs mosquito (Aedes aegypti) table

Sum Squared Difference = 0.695
Mean Squared Difference = 0.011
Root Mean Squared Difference = 0.104
Sum Difference         = 5.425
Mean Difference         = 0.085
Codons not appearing   = 0

# Human house-keeping genes table vs Tick (Rhipicephalus microplus) table

Sum Squared Difference = 0.741
Mean Squared Difference = 0.012
Root Mean Squared Difference = 0.108
Sum Difference         = 5.227
Mean Difference         = 0.082
Codons not appearing   = 0

# Mosquito (Aedes aegypti) table vs Tick (Rhipicephalus microplus) table

Sum Squared Difference = 0.511
Mean Squared Difference = 0.008
Root Mean Squared Difference = 0.089
Sum Difference         = 4.430
Mean Difference         = 0.069
Codons not appearing   = 0

# Mosquito (Aedes aegypti) table vs Mosquito (Culex pipiens) table

Sum Squared Difference = 0.171
Mean Squared Difference = 0.003
Root Mean Squared Difference = 0.052
Sum Difference         = 2.580
Mean Difference         = 0.040
Codons not appearing   = 0

# Tick (Rhipicephalus microplus) table vs Mosquito (Culex pipiens) table

Sum Squared Difference = 0.414
Mean Squared Difference = 0.006
Root Mean Squared Difference = 0.080
Sum Difference         = 3.890
Mean Difference         = 0.061
Codons not appearing   = 0

# Tick (Rhipicephalus microplus) table vs Rhesus monkey (Macaca mulata) table

Sum Squared Difference = 0.407
Mean Squared Difference = 0.006
Root Mean Squared Difference = 0.080
Sum Difference         = 4.340
Mean Difference         = 0.068
Codons not appearing   = 0

# Mosquito (Aedes aegypti) table vs Rhesus monkey (Macaca mulata) table

Sum Squared Difference = 0.799
Mean Squared Difference = 0.012
Root Mean Squared Difference = 0.112
Sum Difference         = 5.390
Mean Difference         = 0.084
Codons not appearing   = 0

# Pigeon (Columba livia) table vs Mosquito (Culex pipiens) table

Sum Squared Difference = 0.696
Mean Squared Difference = 0.011
Root Mean Squared Difference = 0.104
Sum Difference         = 5.100
Mean Difference         = 0.080
Codons not appearing   = 0


# CODCMP codon usage table comparison
# Pigeon (Columba livia) table vs human house-keeping genes table

Sum Squared Difference = 0.760
Mean Squared Difference = 0.012
Root Mean Squared Difference = 0.109
Sum Difference         = 4.629
Mean Difference         = 0.072
Codons not appearing   = 0
